# Supplementary material for: (1R,4R,5R)-1,3,4-Triphenyl-7-[(R)-1-phenyl­ethyl]-2-oxa-3,7-diaza­spiro­[4.5]decan-10-one
Source: Acta Crystallogr Sect E Struct Rep Online. 2007 Dec 21;64(Pt 1):o343. doi: 10.1107/S1600536807067256 (PMC2915384; doi:10.1107/S1600536807067256)
Supplement: Supplementary file 1 [file e-64-0o343-sup1.cif]

##############################################################################
###                                                                        ###
###        Electronic paper (Acta Crystallographica Section E)             ###
###                                                                        ###
##############################################################################
#                                                                            #
# This CIF contains the data in a paper accepted for publication in Acta     #
# Crystallographica Section E. It conforms to the requirements of Notes      #
# for Authors for Section E, and has been peer reviewed under the auspices   #
# of the IUCr Commission on Journals.                                        #
#                                                                            #
# Full details of the Crystallographic Information File format               #
# are given in the paper "The Crystallographic Information File (CIF):       #
# a New Standard Archive File for Crystallography" by S. R. Hall, F. H.      #
# Allen and I. D. Brown [Acta Cryst. (1991), A47, 655-685].                  #
#                                                                            #
# The current version of the core CIF dictionary is obtainable from          #
# ftp://ftp.iucr.org/pub/cif_core.dic. The current version number is 2.1.    #
#                                                                            #
# Software is freely available for graphical display of the structure(s) in  #
# this CIF.  For information consult the CIF home page http://www.iucr.org/  #
# cif/home.html                                                              #
#                                                                            #
##############################################################################
                                             
data_global
_audit_creation_method     'SHELXL97'
_journal_date_recd_electronic     2007-12-04
_journal_date_accepted     2007-12-17
_journal_name_full     'Acta Crystallographica, Section E'
_journal_year     2008
_journal_volume     64
_journal_issue      1
_journal_page_first     o343
_journal_page_last     o343
_journal_paper_category     QO
_journal_coeditor_code     CI2540
_publ_contact_author_name     'Nilantha Lakshman'
_publ_contact_author_address
;
Department of  Food science and Technology
Faculty of Agriculture
University of Ruhuna
Mapalana
Kamburupitiya 81100
Sri Lanka
;
_publ_contact_author_email     nilanthalakshman@yahoo.co.uk
_publ_contact_author_fax     '+94-41-2292384'
_publ_contact_author_phone     '+94-41-2292200'
_publ_section_title
;\
(1<i>R</i>,4<i>R</i>,5<i>R</i>)-1,3,4-Triphenyl-7-[(<i>R</i>)-1-phenylethyl]-2-\
oxa-3,7-diazaspiro[4.5]decan-10-one
;
loop_
    _publ_author_name
    _publ_author_address
    'A. Malathy'
;
Department of Physics
Madurai Kamaraj University
Madurai 625 021
India
;
    'Kumar, R. Suresh'
;
School of Chemistry
Madurai Kamaraj University
Madurai 625 021
India
;
    'Perumal, S.'
;
School of Chemistry
Madurai Kamaraj University
Madurai 625 021
India
;
    'J. Suresh'
;
Department of Physics
Madura College
Madurai 625 011
India
;
    'Nilantha Lakshman'
;
Department of  Food science and Technology
Faculty of Agriculture
University of Ruhuna
Mapalana
Kamburupitiya 81100
Sri Lanka
;
data_I
_audit_creation_method     SHELXL97
_chemical_name_systematic
;
(1R,4R,5R)-1,3,4-Triphenyl-7-[(<i>R</i>)-1-phenylethyl]-2-oxa-3,7-\
diazaspiro[4.5]decan-10-one
;
_chemical_name_common     ?
_chemical_formula_moiety     'C33 H32 N2 O2'
_chemical_formula_sum     'C33 H32 N2 O2'
_chemical_formula_iupac     'C33 H32 N2 O2'
_chemical_formula_weight     488.61
_chemical_melting_point     ?
_symmetry_cell_setting     orthorhombic
_symmetry_space_group_name_H-M     'P 21 21 21'
_symmetry_space_group_name_Hall     'P 2ac 2ab'
loop_
    _symmetry_equiv_pos_as_xyz
    'x, y, z'
    '-x+1/2, -y, z+1/2'
    '-x, y+1/2, -z+1/2'
    'x+1/2, -y+1/2, -z'
_cell_length_a     10.589(5)
_cell_length_b     14.582(7)
_cell_length_c     17.443(8)
_cell_angle_alpha     90.00
_cell_angle_beta     90.00
_cell_angle_gamma     90.00
_cell_volume     2693(2)
_cell_formula_units_Z     4
_cell_measurement_reflns_used     25
_cell_measurement_theta_min     2
_cell_measurement_theta_max     25
_cell_measurement_temperature     273(2)
_exptl_crystal_description     needle
_exptl_crystal_colour     colourless
_exptl_crystal_size_max     0.20
_exptl_crystal_size_mid     0.16
_exptl_crystal_size_min     0.12
_exptl_crystal_density_diffrn     1.205
_exptl_crystal_density_meas     ?
_exptl_crystal_density_method     'not measured'
_exptl_crystal_F_000     1040
_exptl_absorpt_coefficient_mu     0.075
_exptl_absorpt_correction_type     psi-scan
_exptl_absorpt_process_details     '(North <i>et al.</i>,  1968)'
_exptl_absorpt_correction_T_min     0.986
_exptl_absorpt_correction_T_max     0.991
_exptl_special_details
;
;
_diffrn_ambient_temperature     273(2)
_diffrn_radiation_type     MoK\a
_diffrn_radiation_wavelength     0.71073
_diffrn_radiation_source     'fine-focus sealed tube'
_diffrn_radiation_monochromator     graphite
_diffrn_measurement_device_type     'Nonius MACH-3'
_diffrn_measurement_method     \w/2\q
_diffrn_detector_area_resol_mean     ?
_diffrn_reflns_number     13617
_diffrn_reflns_av_R_equivalents     0.0739
_diffrn_reflns_av_sigmaI/netI     0.0518
_diffrn_reflns_theta_min     1.82
_diffrn_reflns_theta_max     25.00
_diffrn_reflns_theta_full     25.00
_diffrn_measured_fraction_theta_max     1.000
_diffrn_measured_fraction_theta_full     1.000
_diffrn_reflns_limit_h_min     -12
_diffrn_reflns_limit_h_max     11
_diffrn_reflns_limit_k_min     -17
_diffrn_reflns_limit_k_max     16
_diffrn_reflns_limit_l_min     -20
_diffrn_reflns_limit_l_max     20
_diffrn_standards_number     2
_diffrn_standards_interval_count     ?
_diffrn_standards_interval_time     60
_diffrn_standards_decay_%     0
_refine_special_details
;
 Refinement of F^2^ against ALL reflections.  The weighted R-factor wR and
 goodness of fit S are based on F^2^, conventional R-factors R are based
 on F, with F set to zero for negative F^2^. The threshold expression of
 F^2^ > 2sigma(F^2^) is used only for calculating R-factors(gt) etc. and is
 not relevant to the choice of reflections for refinement.  R-factors based
 on F^2^ are statistically about twice as large as those based on F, and R-
 factors based on ALL data will be even larger.
;
_reflns_number_total     2701
_reflns_number_gt     1899
_reflns_threshold_expression     I>2\s(I)
_refine_ls_structure_factor_coef     Fsqd
_refine_ls_matrix_type     full
_refine_ls_R_factor_all     0.0974
_refine_ls_R_factor_gt     0.0646
_refine_ls_wR_factor_gt     0.1079
_refine_ls_wR_factor_ref     0.1176
_refine_ls_goodness_of_fit_ref     1.090
_refine_ls_restrained_S_all     1.090
_refine_ls_number_reflns     2701
_refine_ls_number_parameters     335
_refine_ls_number_restraints     0
_refine_ls_hydrogen_treatment     constr
_refine_ls_weighting_scheme     calc
_refine_ls_weighting_details
               'calc w = 1/[\s^2^(Fo^2^)+(0.0519P)^2^] where P=(Fo^2^+2Fc^2^)/3'
_atom_sites_solution_hydrogens     geom
_atom_sites_solution_primary     direct
_atom_sites_solution_secondary     difmap
_refine_ls_shift/su_max     0.000
_refine_ls_shift/su_mean     0.001
_refine_diff_density_max     0.163
_refine_diff_density_min     -0.142
_refine_ls_extinction_method     none
_refine_ls_extinction_coef     ?
loop_
    _atom_type_symbol
    _atom_type_description
    _atom_type_scat_dispersion_real
    _atom_type_scat_dispersion_imag
    _atom_type_scat_source
    'C' 'C' 0.0033 0.0000
                         'International Tables Vol C Tables 4.2.6.8 and 6.1.1.4'
    'H' 'H' 0.0000 0.0000
                         'International Tables Vol C Tables 4.2.6.8 and 6.1.1.4'
    'N' 'N' 0.0061 0.0000
                         'International Tables Vol C Tables 4.2.6.8 and 6.1.1.4'
    'O' 'O' 0.0106 0.0000
                         'International Tables Vol C Tables 4.2.6.8 and 6.1.1.4'
_computing_data_collection     'CAD-4 EXPRESS (Enraf--Nonius, 1994)'
_computing_cell_refinement     'CAD-4 EXPRESS (Enraf--Nonius, 1994)'
_computing_data_reduction     'XCAD4 (Harms & Wocadlo, 1996)'
_computing_structure_solution     'SHELXS97 (Sheldrick, 1997)'
_computing_structure_refinement     'SHELXL97 (Sheldrick, 1997)'
_computing_molecular_graphics     'PLATON (Spek, 2003)'
_computing_publication_material     'SHELXL97 (Sheldrick, 1997)'
loop_
    _atom_site_type_symbol
    _atom_site_label
    _atom_site_fract_x
    _atom_site_fract_y
    _atom_site_fract_z
    _atom_site_U_iso_or_equiv
    _atom_site_adp_type
    _atom_site_calc_flag
    _atom_site_refinement_flags
    _atom_site_occupancy
    _atom_site_disorder_assembly
    _atom_site_disorder_group
    C C2 0.1883(4) 0.3386(3) 0.0817(2) 0.0554(11) Uani d . 1 . .
    H H2A 0.1260 0.2938 0.0978 0.066 Uiso calc R 1 . .
    H H2B 0.1896 0.3399 0.0261 0.066 Uiso calc R 1 . .
    C C3 0.1521(4) 0.4324(3) 0.1120(2) 0.0544(11) Uani d . 1 . .
    H H3A 0.2006 0.4784 0.0847 0.065 Uiso calc R 1 . .
    H H3B 0.0636 0.4430 0.1007 0.065 Uiso calc R 1 . .
    C C4 0.1724(4) 0.4453(3) 0.1961(2) 0.0443(10) Uani d . 1 . .
    C C5 0.2865(3) 0.3966(2) 0.2314(2) 0.0390(9) Uani d . 1 . .
    C C6 0.3004(4) 0.3021(2) 0.1937(2) 0.0428(10) Uani d . 1 . .
    H H6A 0.3743 0.2713 0.2142 0.051 Uiso calc R 1 . .
    H H6B 0.2269 0.2649 0.2054 0.051 Uiso calc R 1 . .
    C C7 0.4141(4) 0.4506(2) 0.22225(19) 0.0406(9) Uani d . 1 . .
    H H7 0.4773 0.4089 0.2006 0.049 Uiso calc R 1 . .
    C C8 0.2734(4) 0.3908(3) 0.3199(2) 0.0438(10) Uani d . 1 . .
    H H8 0.2265 0.4444 0.3382 0.053 Uiso calc R 1 . .
    C C9 0.3577(4) 0.2247(3) 0.0750(2) 0.0481(11) Uani d . 1 . .
    H H9 0.3031 0.1748 0.0928 0.058 Uiso calc R 1 . .
    C C10 0.4920(4) 0.2034(3) 0.0992(2) 0.0643(13) Uani d . 1 . .
    H H10A 0.4945 0.1932 0.1535 0.096 Uiso calc R 1 . .
    H H10B 0.5457 0.2542 0.0864 0.096 Uiso calc R 1 . .
    H H10C 0.5208 0.1494 0.0730 0.096 Uiso calc R 1 . .
    C C21 0.5823(4) 0.4778(2) 0.31879(19) 0.0383(9) Uani d . 1 . .
    C C22 0.6625(4) 0.5250(3) 0.2706(2) 0.0528(10) Uani d . 1 . .
    H H22 0.6305 0.5506 0.2258 0.063 Uiso calc R 1 . .
    C C23 0.7890(4) 0.5351(3) 0.2874(2) 0.0562(11) Uani d . 1 . .
    H H23 0.8411 0.5680 0.2544 0.067 Uiso calc R 1 . .
    C C24 0.8378(4) 0.4969(3) 0.3523(3) 0.0617(12) Uani d . 1 . .
    H H24 0.9233 0.5027 0.3635 0.074 Uiso calc R 1 . .
    C C25 0.7593(5) 0.4500(3) 0.4008(3) 0.0723(14) Uani d . 1 . .
    H H25 0.7921 0.4239 0.4452 0.087 Uiso calc R 1 . .
    C C26 0.6322(4) 0.4408(3) 0.3848(2) 0.0590(12) Uani d . 1 . .
    H H26 0.5800 0.4096 0.4188 0.071 Uiso calc R 1 . .
    C C71 0.4083(4) 0.5349(3) 0.1730(2) 0.0429(9) Uani d . 1 . .
    C C72 0.4473(4) 0.5300(3) 0.0971(2) 0.0573(12) Uani d . 1 . .
    H H72 0.4842 0.4764 0.0788 0.069 Uiso calc R 1 . .
    C C73 0.4319(5) 0.6035(4) 0.0490(3) 0.0742(14) Uani d . 1 . .
    H H73 0.4565 0.5987 -0.0021 0.089 Uiso calc R 1 . .
    C C74 0.3810(5) 0.6836(4) 0.0748(3) 0.0781(16) Uani d . 1 . .
    H H74 0.3696 0.7329 0.0417 0.094 Uiso calc R 1 . .
    C C75 0.3467(4) 0.6905(3) 0.1509(3) 0.0673(13) Uani d . 1 . .
    H H75 0.3150 0.7456 0.1696 0.081 Uiso calc R 1 . .
    C C76 0.3589(4) 0.6165(3) 0.1994(2) 0.0523(11) Uani d . 1 . .
    H H76 0.3336 0.6216 0.2502 0.063 Uiso calc R 1 . .
    C C81 0.2124(4) 0.3053(3) 0.3508(2) 0.0453(10) Uani d . 1 . .
    C C82 0.2819(4) 0.2315(3) 0.3763(2) 0.0559(12) Uani d . 1 . .
    H H82 0.3696 0.2350 0.3767 0.067 Uiso calc R 1 . .
    C C83 0.2234(5) 0.1530(3) 0.4014(3) 0.0680(14) Uani d . 1 . .
    H H83 0.2718 0.1037 0.4182 0.082 Uiso calc R 1 . .
    C C84 0.0949(6) 0.1466(4) 0.4019(2) 0.0737(15) Uani d . 1 . .
    H H84 0.0559 0.0933 0.4191 0.088 Uiso calc R 1 . .
    C C85 0.0232(5) 0.2193(4) 0.3767(3) 0.0758(15) Uani d . 1 . .
    H H85 -0.0644 0.2153 0.3766 0.091 Uiso calc R 1 . .
    C C86 0.0824(4) 0.2987(3) 0.3515(2) 0.0571(12) Uani d . 1 . .
    H H86 0.0339 0.3481 0.3349 0.068 Uiso calc R 1 . .
    C C91 0.3510(4) 0.2279(3) -0.0116(2) 0.0496(11) Uani d . 1 . .
    C C92 0.3106(5) 0.1525(3) -0.0517(3) 0.0711(14) Uani d . 1 . .
    H H92 0.2824 0.1011 -0.0253 0.085 Uiso calc R 1 . .
    C C93 0.3112(6) 0.1519(5) -0.1306(3) 0.099(2) Uani d . 1 . .
    H H93 0.2846 0.0998 -0.1568 0.119 Uiso calc R 1 . .
    C C94 0.3506(6) 0.2269(6) -0.1706(3) 0.103(2) Uani d . 1 . .
    H H94 0.3513 0.2259 -0.2239 0.124 Uiso calc R 1 . .
    C C95 0.3891(5) 0.3036(5) -0.1320(3) 0.0862(17) Uani d . 1 . .
    H H95 0.4133 0.3559 -0.1588 0.103 Uiso calc R 1 . .
    C C96 0.3919(4) 0.3029(4) -0.0530(2) 0.0661(13) Uani d . 1 . .
    H H96 0.4221 0.3542 -0.0270 0.079 Uiso calc R 1 . .
    N N1 0.3132(3) 0.3116(2) 0.11050(15) 0.0403(8) Uani d . 1 . .
    N N2 0.4506(3) 0.4721(2) 0.30247(16) 0.0423(8) Uani d . 1 . .
    O O1 0.1026(3) 0.4923(2) 0.23424(16) 0.0660(8) Uani d . 1 . .
    O O2 0.4005(2) 0.39618(18) 0.34690(13) 0.0483(7) Uani d . 1 . .
loop_
    _atom_site_aniso_label
    _atom_site_aniso_U_11
    _atom_site_aniso_U_22
    _atom_site_aniso_U_33
    _atom_site_aniso_U_12
    _atom_site_aniso_U_13
    _atom_site_aniso_U_23
    C2 0.045(3) 0.080(3) 0.041(2) 0.002(3) -0.006(2) -0.009(2)
    C3 0.037(2) 0.071(3) 0.055(3) 0.007(2) -0.009(2) 0.000(2)
    C4 0.039(2) 0.043(2) 0.051(3) -0.004(2) 0.004(2) 0.002(2)
    C5 0.041(2) 0.041(2) 0.035(2) -0.001(2) 0.0020(17) 0.0005(18)
    C6 0.044(2) 0.042(2) 0.042(2) 0.001(2) 0.0011(19) -0.0026(19)
    C7 0.040(2) 0.046(2) 0.036(2) 0.000(2) 0.0019(18) -0.0049(19)
    C8 0.042(2) 0.051(2) 0.039(2) -0.002(2) 0.0009(18) -0.007(2)
    C9 0.059(3) 0.049(2) 0.036(2) -0.006(2) 0.007(2) -0.0012(19)
    C10 0.074(3) 0.074(3) 0.044(3) 0.025(3) 0.009(2) -0.002(2)
    C21 0.045(2) 0.037(2) 0.033(2) 0.000(2) -0.0034(19) -0.0061(18)
    C22 0.050(3) 0.070(3) 0.038(2) -0.001(2) 0.000(2) 0.003(2)
    C23 0.053(3) 0.064(3) 0.052(3) -0.006(2) 0.005(2) -0.001(2)
    C24 0.046(3) 0.068(3) 0.071(3) -0.004(3) -0.007(2) -0.002(3)
    C25 0.066(3) 0.083(3) 0.068(3) -0.002(3) -0.025(3) 0.015(3)
    C26 0.060(3) 0.065(3) 0.052(3) -0.011(2) -0.005(2) 0.015(2)
    C71 0.041(2) 0.046(2) 0.042(2) -0.007(2) -0.0045(19) 0.002(2)
    C72 0.069(3) 0.062(3) 0.041(3) -0.009(2) -0.001(2) 0.007(2)
    C73 0.085(4) 0.090(4) 0.048(3) -0.012(3) -0.003(3) 0.017(3)
    C74 0.072(4) 0.082(4) 0.080(4) -0.012(3) -0.011(3) 0.040(3)
    C75 0.060(3) 0.059(3) 0.084(4) 0.001(3) -0.005(3) 0.016(3)
    C76 0.050(3) 0.056(3) 0.050(3) -0.007(2) 0.001(2) 0.006(2)
    C81 0.051(3) 0.056(3) 0.029(2) -0.004(2) 0.0061(19) -0.005(2)
    C82 0.055(3) 0.063(3) 0.050(3) -0.002(3) 0.009(2) 0.005(2)
    C83 0.087(4) 0.060(3) 0.056(3) -0.003(3) 0.005(3) 0.006(3)
    C84 0.095(4) 0.071(3) 0.055(3) -0.034(4) 0.010(3) -0.002(3)
    C85 0.058(3) 0.104(4) 0.066(3) -0.024(3) 0.002(3) -0.005(3)
    C86 0.049(3) 0.071(3) 0.051(3) -0.004(3) 0.003(2) 0.001(2)
    C91 0.051(3) 0.061(3) 0.037(2) 0.008(2) 0.002(2) -0.005(2)
    C92 0.084(4) 0.068(3) 0.061(3) 0.006(3) -0.009(3) -0.024(3)
    C93 0.105(5) 0.125(5) 0.068(4) 0.033(5) -0.027(4) -0.047(4)
    C94 0.105(5) 0.165(7) 0.040(3) 0.061(5) -0.010(3) -0.012(4)
    C95 0.086(4) 0.122(5) 0.050(4) 0.025(4) 0.010(3) 0.024(3)
    C96 0.070(3) 0.084(3) 0.044(3) 0.008(3) 0.004(2) 0.004(3)
    N1 0.0415(19) 0.0506(18) 0.0287(18) 0.0008(17) -0.0027(14) -0.0007(15)
    N2 0.050(2) 0.0451(19) 0.0324(18) -0.0084(16) 0.0004(14) 0.0052(16)
    O1 0.0558(18) 0.073(2) 0.0693(19) 0.0207(17) 0.0077(16) -0.0070(17)
    O2 0.0513(17) 0.0588(17) 0.0346(14) -0.0115(15) -0.0023(13) 0.0056(14)
_geom_special_details
;
 All esds (except the esd in the dihedral angle between two l.s. planes)
 are estimated using the full covariance matrix.  The cell esds are taken
 into account individually in the estimation of esds in distances, angles
 and torsion angles; correlations between esds in cell parameters are only
 used when they are defined by crystal symmetry.  An approximate (isotropic)
 treatment of cell esds is used for estimating esds involving l.s. planes.
;
loop_
    _geom_bond_atom_site_label_1
    _geom_bond_atom_site_label_2
    _geom_bond_site_symmetry_2
    _geom_bond_distance
    _geom_bond_publ_flag
    C2 N1 . 1.468(5) ?
    C2 C3 . 1.515(5) ?
    C2 H2A . 0.97 ?
    C2 H2B . 0.97 ?
    C3 C4 . 1.495(5) ?
    C3 H3A . 0.97 ?
    C3 H3B . 0.97 ?
    C4 O1 . 1.208(4) ?
    C4 C5 . 1.530(5) ?
    C5 C6 . 1.534(5) ?
    C5 C8 . 1.552(5) ?
    C5 C7 . 1.572(5) ?
    C6 N1 . 1.465(4) ?
    C6 H6A . 0.97 ?
    C6 H6B . 0.97 ?
    C7 N2 . 1.485(4) ?
    C7 C71 . 1.502(5) ?
    C7 H7 . 0.98 ?
    C8 O2 . 1.428(4) ?
    C8 C81 . 1.503(5) ?
    C8 H8 . 0.98 ?
    C9 N1 . 1.488(5) ?
    C9 C91 . 1.512(5) ?
    C9 C10 . 1.516(6) ?
    C9 H9 . 0.98 ?
    C10 H10A . 0.96 ?
    C10 H10B . 0.96 ?
    C10 H10C . 0.96 ?
    C21 C26 . 1.376(5) ?
    C21 C22 . 1.379(5) ?
    C21 N2 . 1.425(4) ?
    C22 C23 . 1.380(6) ?
    C22 H22 . 0.93 ?
    C23 C24 . 1.365(5) ?
    C23 H23 . 0.93 ?
    C24 C25 . 1.369(6) ?
    C24 H24 . 0.93 ?
    C25 C26 . 1.382(6) ?
    C25 H25 . 0.93 ?
    C26 H26 . 0.93 ?
    C71 C76 . 1.379(5) ?
    C71 C72 . 1.388(5) ?
    C72 C73 . 1.372(6) ?
    C72 H72 . 0.93 ?
    C73 C74 . 1.363(7) ?
    C73 H73 . 0.93 ?
    C74 C75 . 1.379(6) ?
    C74 H74 . 0.93 ?
    C75 C76 . 1.376(5) ?
    C75 H75 . 0.93 ?
    C76 H76 . 0.93 ?
    C81 C82 . 1.378(5) ?
    C81 C86 . 1.380(5) ?
    C82 C83 . 1.374(6) ?
    C82 H82 . 0.93 ?
    C83 C84 . 1.364(7) ?
    C83 H83 . 0.93 ?
    C84 C85 . 1.375(7) ?
    C84 H84 . 0.93 ?
    C85 C86 . 1.388(6) ?
    C85 H85 . 0.93 ?
    C86 H86 . 0.93 ?
    C91 C92 . 1.372(5) ?
    C91 C96 . 1.381(6) ?
    C92 C93 . 1.375(6) ?
    C92 H92 . 0.93 ?
    C93 C94 . 1.363(8) ?
    C93 H93 . 0.93 ?
    C94 C95 . 1.369(8) ?
    C94 H94 . 0.93 ?
    C95 C96 . 1.378(6) ?
    C95 H95 . 0.93 ?
    C96 H96 . 0.93 ?
    N2 O2 . 1.452(4) ?
loop_
    _geom_angle_atom_site_label_1
    _geom_angle_atom_site_label_2
    _geom_angle_atom_site_label_3
    _geom_angle_site_symmetry_1
    _geom_angle_site_symmetry_3
    _geom_angle
    _geom_angle_publ_flag
    N1 C2 C3 . . 110.5(3) ?
    N1 C2 H2A . . 109.5 ?
    C3 C2 H2A . . 109.5 ?
    N1 C2 H2B . . 109.5 ?
    C3 C2 H2B . . 109.5 ?
    H2A C2 H2B . . 108.1 ?
    C4 C3 C2 . . 114.8(3) ?
    C4 C3 H3A . . 108.6 ?
    C2 C3 H3A . . 108.6 ?
    C4 C3 H3B . . 108.6 ?
    C2 C3 H3B . . 108.6 ?
    H3A C3 H3B . . 107.5 ?
    O1 C4 C3 . . 121.5(4) ?
    O1 C4 C5 . . 121.7(4) ?
    C3 C4 C5 . . 116.7(3) ?
    C4 C5 C6 . . 108.7(3) ?
    C4 C5 C8 . . 110.8(3) ?
    C6 C5 C8 . . 112.7(3) ?
    C4 C5 C7 . . 113.9(3) ?
    C6 C5 C7 . . 108.9(3) ?
    C8 C5 C7 . . 101.9(3) ?
    N1 C6 C5 . . 110.4(3) ?
    N1 C6 H6A . . 109.6 ?
    C5 C6 H6A . . 109.6 ?
    N1 C6 H6B . . 109.6 ?
    C5 C6 H6B . . 109.6 ?
    H6A C6 H6B . . 108.1 ?
    N2 C7 C71 . . 112.1(3) ?
    N2 C7 C5 . . 103.5(3) ?
    C71 C7 C5 . . 115.7(3) ?
    N2 C7 H7 . . 108.4 ?
    C71 C7 H7 . . 108.4 ?
    C5 C7 H7 . . 108.4 ?
    O2 C8 C81 . . 109.4(3) ?
    O2 C8 C5 . . 103.9(3) ?
    C81 C8 C5 . . 116.1(3) ?
    O2 C8 H8 . . 109.0 ?
    C81 C8 H8 . . 109.0 ?
    C5 C8 H8 . . 109.0 ?
    N1 C9 C91 . . 112.0(3) ?
    N1 C9 C10 . . 110.8(3) ?
    C91 C9 C10 . . 109.2(3) ?
    N1 C9 H9 . . 108.3 ?
    C91 C9 H9 . . 108.3 ?
    C10 C9 H9 . . 108.3 ?
    C9 C10 H10A . . 109.5 ?
    C9 C10 H10B . . 109.5 ?
    H10A C10 H10B . . 109.5 ?
    C9 C10 H10C . . 109.5 ?
    H10A C10 H10C . . 109.5 ?
    H10B C10 H10C . . 109.5 ?
    C26 C21 C22 . . 117.9(4) ?
    C26 C21 N2 . . 121.3(4) ?
    C22 C21 N2 . . 120.6(3) ?
    C21 C22 C23 . . 121.5(4) ?
    C21 C22 H22 . . 119.2 ?
    C23 C22 H22 . . 119.2 ?
    C24 C23 C22 . . 120.0(4) ?
    C24 C23 H23 . . 120.0 ?
    C22 C23 H23 . . 120.0 ?
    C23 C24 C25 . . 119.2(4) ?
    C23 C24 H24 . . 120.4 ?
    C25 C24 H24 . . 120.4 ?
    C24 C25 C26 . . 121.0(4) ?
    C24 C25 H25 . . 119.5 ?
    C26 C25 H25 . . 119.5 ?
    C21 C26 C25 . . 120.4(4) ?
    C21 C26 H26 . . 119.8 ?
    C25 C26 H26 . . 119.8 ?
    C76 C71 C72 . . 118.4(4) ?
    C76 C71 C7 . . 122.1(3) ?
    C72 C71 C7 . . 119.4(4) ?
    C73 C72 C71 . . 120.5(4) ?
    C73 C72 H72 . . 119.8 ?
    C71 C72 H72 . . 119.8 ?
    C74 C73 C72 . . 120.9(4) ?
    C74 C73 H73 . . 119.5 ?
    C72 C73 H73 . . 119.5 ?
    C73 C74 C75 . . 119.0(4) ?
    C73 C74 H74 . . 120.5 ?
    C75 C74 H74 . . 120.5 ?
    C76 C75 C74 . . 120.6(5) ?
    C76 C75 H75 . . 119.7 ?
    C74 C75 H75 . . 119.7 ?
    C75 C76 C71 . . 120.5(4) ?
    C75 C76 H76 . . 119.8 ?
    C71 C76 H76 . . 119.8 ?
    C82 C81 C86 . . 118.4(4) ?
    C82 C81 C8 . . 122.2(4) ?
    C86 C81 C8 . . 119.3(4) ?
    C83 C82 C81 . . 120.8(4) ?
    C83 C82 H82 . . 119.6 ?
    C81 C82 H82 . . 119.6 ?
    C84 C83 C82 . . 120.6(5) ?
    C84 C83 H83 . . 119.7 ?
    C82 C83 H83 . . 119.7 ?
    C83 C84 C85 . . 119.7(5) ?
    C83 C84 H84 . . 120.1 ?
    C85 C84 H84 . . 120.1 ?
    C84 C85 C86 . . 119.7(5) ?
    C84 C85 H85 . . 120.2 ?
    C86 C85 H85 . . 120.2 ?
    C81 C86 C85 . . 120.7(5) ?
    C81 C86 H86 . . 119.6 ?
    C85 C86 H86 . . 119.6 ?
    C92 C91 C96 . . 117.7(4) ?
    C92 C91 C9 . . 120.0(4) ?
    C96 C91 C9 . . 122.2(4) ?
    C91 C92 C93 . . 121.0(5) ?
    C91 C92 H92 . . 119.5 ?
    C93 C92 H92 . . 119.5 ?
    C94 C93 C92 . . 120.6(6) ?
    C94 C93 H93 . . 119.7 ?
    C92 C93 H93 . . 119.7 ?
    C93 C94 C95 . . 119.6(5) ?
    C93 C94 H94 . . 120.2 ?
    C95 C94 H94 . . 120.2 ?
    C94 C95 C96 . . 119.6(6) ?
    C94 C95 H95 . . 120.2 ?
    C96 C95 H95 . . 120.2 ?
    C95 C96 C91 . . 121.5(5) ?
    C95 C96 H96 . . 119.3 ?
    C91 C96 H96 . . 119.3 ?
    C6 N1 C2 . . 106.3(3) ?
    C6 N1 C9 . . 111.2(3) ?
    C2 N1 C9 . . 111.8(3) ?
    C21 N2 O2 . . 107.2(3) ?
    C21 N2 C7 . . 117.1(3) ?
    O2 N2 C7 . . 104.3(2) ?
    C8 O2 N2 . . 102.2(3) ?
loop_
    _geom_torsion_atom_site_label_1
    _geom_torsion_atom_site_label_2
    _geom_torsion_atom_site_label_3
    _geom_torsion_atom_site_label_4
    _geom_torsion_site_symmetry_1
    _geom_torsion_site_symmetry_2
    _geom_torsion_site_symmetry_3
    _geom_torsion_site_symmetry_4
    _geom_torsion
    _geom_torsion_publ_flag
    N1 C2 C3 C4 . . . . -47.1(5) ?
    C2 C3 C4 O1 . . . . -145.8(4) ?
    C2 C3 C4 C5 . . . . 34.6(5) ?
    O1 C4 C5 C6 . . . . 142.2(3) ?
    C3 C4 C5 C6 . . . . -38.3(4) ?
    O1 C4 C5 C8 . . . . 17.9(5) ?
    C3 C4 C5 C8 . . . . -162.6(3) ?
    O1 C4 C5 C7 . . . . -96.3(4) ?
    C3 C4 C5 C7 . . . . 83.3(4) ?
    C4 C5 C6 N1 . . . . 57.2(4) ?
    C8 C5 C6 N1 . . . . -179.7(3) ?
    C7 C5 C6 N1 . . . . -67.4(4) ?
    C4 C5 C7 N2 . . . . 116.1(3) ?
    C6 C5 C7 N2 . . . . -122.4(3) ?
    C8 C5 C7 N2 . . . . -3.2(3) ?
    C4 C5 C7 C71 . . . . -6.9(4) ?
    C6 C5 C7 C71 . . . . 114.5(3) ?
    C8 C5 C7 C71 . . . . -126.3(3) ?
    C4 C5 C8 O2 . . . . -147.5(3) ?
    C6 C5 C8 O2 . . . . 90.5(4) ?
    C7 C5 C8 O2 . . . . -26.0(4) ?
    C4 C5 C8 C81 . . . . 92.2(4) ?
    C6 C5 C8 C81 . . . . -29.7(5) ?
    C7 C5 C8 C81 . . . . -146.2(3) ?
    C26 C21 C22 C23 . . . . 0.2(6) ?
    N2 C21 C22 C23 . . . . 176.7(4) ?
    C21 C22 C23 C24 . . . . 0.9(6) ?
    C22 C23 C24 C25 . . . . -1.0(6) ?
    C23 C24 C25 C26 . . . . 0.1(7) ?
    C22 C21 C26 C25 . . . . -1.1(6) ?
    N2 C21 C26 C25 . . . . -177.6(4) ?
    C24 C25 C26 C21 . . . . 1.0(7) ?
    N2 C7 C71 C76 . . . . -40.4(5) ?
    C5 C7 C71 C76 . . . . 78.0(4) ?
    N2 C7 C71 C72 . . . . 143.3(4) ?
    C5 C7 C71 C72 . . . . -98.4(4) ?
    C76 C71 C72 C73 . . . . -2.7(6) ?
    C7 C71 C72 C73 . . . . 173.8(4) ?
    C71 C72 C73 C74 . . . . 1.6(7) ?
    C72 C73 C74 C75 . . . . 1.0(8) ?
    C73 C74 C75 C76 . . . . -2.5(7) ?
    C74 C75 C76 C71 . . . . 1.4(7) ?
    C72 C71 C76 C75 . . . . 1.2(6) ?
    C7 C71 C76 C75 . . . . -175.2(4) ?
    O2 C8 C81 C82 . . . . -21.0(5) ?
    C5 C8 C81 C82 . . . . 96.2(4) ?
    O2 C8 C81 C86 . . . . 161.1(3) ?
    C5 C8 C81 C86 . . . . -81.7(5) ?
    C86 C81 C82 C83 . . . . 0.5(6) ?
    C8 C81 C82 C83 . . . . -177.4(4) ?
    C81 C82 C83 C84 . . . . -0.4(7) ?
    C82 C83 C84 C85 . . . . 0.3(7) ?
    C83 C84 C85 C86 . . . . -0.4(7) ?
    C82 C81 C86 C85 . . . . -0.6(6) ?
    C8 C81 C86 C85 . . . . 177.4(3) ?
    C84 C85 C86 C81 . . . . 0.5(7) ?
    N1 C9 C91 C92 . . . . -139.4(4) ?
    C10 C9 C91 C92 . . . . 97.5(5) ?
    N1 C9 C91 C96 . . . . 44.8(5) ?
    C10 C9 C91 C96 . . . . -78.4(5) ?
    C96 C91 C92 C93 . . . . 0.2(7) ?
    C9 C91 C92 C93 . . . . -175.9(4) ?
    C91 C92 C93 C94 . . . . -0.9(9) ?
    C92 C93 C94 C95 . . . . -0.4(9) ?
    C93 C94 C95 C96 . . . . 2.3(9) ?
    C94 C95 C96 C91 . . . . -3.1(8) ?
    C92 C91 C96 C95 . . . . 1.8(7) ?
    C9 C91 C96 C95 . . . . 177.8(4) ?
    C5 C6 N1 C2 . . . . -71.9(4) ?
    C5 C6 N1 C9 . . . . 166.2(3) ?
    C3 C2 N1 C6 . . . . 64.9(4) ?
    C3 C2 N1 C9 . . . . -173.7(3) ?
    C91 C9 N1 C6 . . . . 170.6(3) ?
    C10 C9 N1 C6 . . . . -67.2(4) ?
    C91 C9 N1 C2 . . . . 52.0(4) ?
    C10 C9 N1 C2 . . . . 174.1(3) ?
    C26 C21 N2 O2 . . . . -21.8(4) ?
    C22 C21 N2 O2 . . . . 161.8(3) ?
    C26 C21 N2 C7 . . . . -138.4(3) ?
    C22 C21 N2 C7 . . . . 45.2(5) ?
    C71 C7 N2 C21 . . . . -85.5(4) ?
    C5 C7 N2 C21 . . . . 149.1(3) ?
    C71 C7 N2 O2 . . . . 156.3(3) ?
    C5 C7 N2 O2 . . . . 31.0(3) ?
    C81 C8 O2 N2 . . . . 170.9(3) ?
    C5 C8 O2 N2 . . . . 46.2(3) ?
    C21 N2 O2 C8 . . . . -173.9(3) ?
    C7 N2 O2 C8 . . . . -49.1(3) ?
loop_
    _geom_hbond_atom_site_label_D
    _geom_hbond_atom_site_label_H
    _geom_hbond_atom_site_label_A
    _geom_hbond_site_symmetry_A
    _geom_hbond_distance_DH
    _geom_hbond_distance_HA
    _geom_hbond_distance_DA
    _geom_hbond_angle_DHA
    C8 H8 O1 . 0.98 2.35 2.775(5) 106
    C26 H26 O2 . 0.93 2.29 2.623(5) 101
    C82 H82 O2 . 0.93 2.43 2.757(5) 101
    C3 H3A Cg1 . 0.97 2.90 3.659(5) 136
    C2 H2A Cg2 3_556 0.97 2.93 3.707(5) 138
    C74 H74 Cg3 2_655 0.93 2.96 3.722(6) 141
