# Supplementary material for: (1R,4R,5R)-1,3,4-Triphenyl-7-[(R)-1-phenyl­ethyl]-2-oxa-3,7-diaza­spiro­[4.5]decan-10-one
Source: Acta Crystallogr Sect E Struct Rep Online. 2007 Dec 21;64(Pt 1):o343. doi: 10.1107/S1600536807067256 (PMC2915384; doi:10.1107/S1600536807067256)
Supplement: Supplementary file 2 [file e-64-0o343-Isup2.hkl]

#
# h,k,l, Fc-squared, Fo-squared, sigma(Fo-squared) and status flag
#
data_I
_shelx_title ' emku1 in P2(1)2(1)2(1)'
_shelx_refln_list_code          4
_shelx_F_calc_maximum      199.21
_exptl_crystal_F_000      1040.00
_reflns_d_resolution_high  0.8409
 
loop_
 _symmetry_equiv_pos_as_xyz
 'x, y, z'
 '-x+1/2, -y, z+1/2'
 '-x, y+1/2, -z+1/2'
 'x+1/2, -y+1/2, -z'
 
_cell_length_a    10.5890
_cell_length_b    14.5819
_cell_length_c    17.4433
_cell_angle_alpha  90.000
_cell_angle_beta   90.000
_cell_angle_gamma  90.000
 
_shelx_F_squared_multiplier     1.000
 
loop_
 _refln_index_h
 _refln_index_k
 _refln_index_l
 _refln_F_squared_calc
 _refln_F_squared_meas
 _refln_F_squared_sigma
 _refln_observed_status
   2   0   0    12024.48    12782.13    135.39 o
   4   0   0     9843.26     9966.10    148.62 o
   6   0   0       17.13       24.45     13.49 o
   8   0   0      178.69      146.72     27.40 o
  10   0   0      137.84       94.02     26.98 o
  12   0   0       13.74       -7.80     15.60 o
   1   1   0     2835.25     3053.87     30.42 o
   2   1   0     1231.54     1258.03     17.03 o
   3   1   0    12680.17    13650.83    102.48 o
   4   1   0     2864.73     3039.45     35.99 o
   5   1   0      499.61      535.53     19.18 o
   6   1   0        5.99       10.56      8.33 o
   7   1   0       54.41       44.77     23.19 o
   8   1   0       84.85      107.89     18.12 o
   9   1   0      177.10      169.25     22.06 o
  10   1   0       17.40       31.57     14.90 o
  11   1   0       17.86       30.42     14.87 o
  12   1   0        2.88        0.94     21.71 o
   0   2   0      251.31      199.17      8.49 o
   1   2   0      734.98      616.20     23.20 o
   2   2   0     1803.70     1847.60     51.75 o
   3   2   0     2265.97     2247.22     28.38 o
   4   2   0      154.18      157.00      8.08 o
   5   2   0      956.79     1009.21     22.28 o
   6   2   0     1712.67     1822.59     62.02 o
   7   2   0      821.95      791.25     31.88 o
   8   2   0      132.66      128.37     18.77 o
   9   2   0      523.13      535.63     32.43 o
  10   2   0       70.32       83.27     41.11 o
  11   2   0        0.10       -5.61     11.22 o
  12   2   0       83.82       60.46     18.76 o
   1   3   0     6978.05     7183.94     74.22 o
   2   3   0     8233.53     8501.94     80.82 o
   3   3   0      419.79      428.75     19.09 o
   4   3   0      695.65      689.30     25.75 o
   5   3   0     1102.85     1117.85     24.12 o
   6   3   0      718.73      752.55     29.94 o
   7   3   0       12.43        9.49      9.33 o
   8   3   0      379.57      376.98     27.13 o
   9   3   0       71.96       67.88     17.42 o
  10   3   0       19.30       18.43     13.93 o
  11   3   0        3.18       16.84     14.14 o
  12   3   0       12.80       30.90     14.65 o
   0   4   0     6374.75     6981.20     85.66 o
   1   4   0     1188.95     1185.48     16.36 o
   2   4   0     1894.09     1895.08     24.89 o
   3   4   0      131.60      133.89     10.28 o
   4   4   0      956.27     1028.53     25.85 o
   5   4   0       16.77       12.14      8.03 o
   6   4   0      104.33       83.26     10.26 o
   7   4   0        1.07        2.15      8.11 o
   8   4   0        3.43        5.16     12.16 o
   9   4   0      109.02      136.76     27.19 o
  10   4   0       42.33       47.47     16.02 o
  11   4   0       29.60       44.86     29.72 o
  12   4   0       27.21       47.45     16.57 o
   1   5   0        5.62       11.31      3.31 o
   2   5   0        3.07        0.98      3.21 o
   3   5   0      393.28      432.43     16.19 o
   4   5   0        0.13        2.10      7.55 o
   5   5   0       47.76       48.99     10.11 o
   6   5   0      137.78      148.82     12.56 o
   7   5   0       78.00       86.83     14.61 o
   8   5   0       19.64       29.99     15.05 o
   9   5   0      222.54      225.32     24.28 o
  10   5   0       37.97       24.04     14.74 o
  11   5   0       70.81       68.11     18.84 o
  12   5   0       31.34       32.09     13.54 o
   0   6   0     1850.35     1813.98     40.04 o
   1   6   0      455.86      407.70     11.37 o
   2   6   0        1.58        2.94      3.42 o
   3   6   0      881.72      942.19     24.20 o
   4   6   0       51.02       50.98      8.90 o
   5   6   0        0.74       -3.64      7.28 o
   6   6   0        0.09       -0.91      8.89 o
   7   6   0       36.70       36.64     10.81 o
   8   6   0      462.26      446.07     24.25 o
   9   6   0       10.43       20.75     13.63 o
  10   6   0      104.33      102.63     20.38 o
  11   6   0        3.15       16.71     13.10 o
   1   7   0     1260.85     1282.19     27.20 o
   2   7   0     1421.02     1480.46     25.95 o
   3   7   0       11.15       15.53      5.45 o
   4   7   0       77.55       62.98      9.63 o
   5   7   0       39.04       38.82     10.25 o
   6   7   0        0.12       -4.75      9.50 o
   7   7   0        9.44       18.84     18.44 o
   8   7   0      502.59      475.94     26.35 o
   9   7   0      277.43      265.71     25.34 o
  10   7   0       30.56       30.51     16.44 o
  11   7   0        5.16       -4.55     32.67 o
   0   8   0      618.43      622.29     27.77 o
   1   8   0       26.34       35.50      5.44 o
   2   8   0      117.41      123.51      9.12 o
   3   8   0      108.15      126.02     10.60 o
   4   8   0        1.90        3.90      6.39 o
   5   8   0       98.56      106.72     13.77 o
   6   8   0      124.19      137.89     16.62 o
   7   8   0       12.29       -2.05     11.64 o
   8   8   0       41.00       23.08     10.98 o
   9   8   0        6.48        4.51     10.13 o
  10   8   0       13.95       25.70     15.33 o
  11   8   0       47.89       62.34     17.39 o
   1   9   0       41.59       47.25      5.89 o
   2   9   0       65.79       69.34      7.47 o
   3   9   0       31.45       41.77     13.40 o
   4   9   0       27.05       34.35      8.26 o
   5   9   0      390.98      370.86     21.43 o
   6   9   0       30.14       67.95     13.86 o
   7   9   0      412.48      388.75     27.93 o
   8   9   0      332.35      301.42     20.28 o
   9   9   0        0.96       11.21     10.99 o
  10   9   0        2.00       -6.27     12.54 o
   0  10   0      469.23      488.50     19.92 o
   1  10   0        9.82       11.35      4.56 o
   2  10   0       32.85       36.06      7.68 o
   3  10   0      193.76      193.44     13.90 o
   4  10   0       35.36       76.56     16.55 o
   5  10   0       22.00       26.95     11.52 o
   6  10   0        1.16       -3.99      7.98 o
   7  10   0       77.37       51.44     21.92 o
   8  10   0        7.57       -2.53     14.33 o
   9  10   0        3.44       -4.84      9.69 o
  10  10   0       27.45       26.63     15.00 o
   1  11   0     1375.37     1331.88     27.05 o
   2  11   0       43.23       46.77      8.78 o
   3  11   0       51.40       74.47     21.80 o
   4  11   0      312.62      288.00     46.59 o
   5  11   0       42.53       35.50     16.20 o
   6  11   0       20.82       31.10     17.31 o
   7  11   0       52.09       61.98     24.88 o
   8  11   0       16.66       12.65     18.13 o
   9  11   0        2.90       13.61     15.18 o
   0  12   0      623.06      632.20     47.22 o
   1  12   0       15.63        6.14     10.22 o
   2  12   0       17.04        7.61     29.09 o
   3  12   0      297.94      257.01     63.87 o
   4  12   0        0.63       18.94     14.09 o
   5  12   0      221.16      174.66     32.25 o
   6  12   0       27.21       26.56     17.29 o
   7  12   0       60.11      103.72     26.98 o
   8  12   0        0.24       21.92     18.97 o
   9  12   0        0.07       10.35      9.49 o
   1  13   0     1287.12     1179.13     37.59 o
   2  13   0        9.52       -1.00     12.78 o
   3  13   0       57.53       54.50     17.23 o
   4  13   0       90.76      104.09     29.93 o
   5  13   0        2.46       20.24     16.86 o
   6  13   0        0.19        9.28     16.02 o
   7  13   0        2.63       -3.37     16.02 o
   8  13   0       27.78       32.46     23.19 o
   0  14   0      162.82      165.69     29.93 o
   1  14   0        0.06       -1.87     10.58 o
   2  14   0        0.00       -7.17     14.33 o
   3  14   0       74.48       70.83     22.77 o
   4  14   0        8.73       22.77     18.13 o
   5  14   0        0.62       21.92     16.44 o
   6  14   0       95.26       72.10     23.19 o
   7  14   0        0.09       16.86     19.39 o
   1  15   0       56.09       69.50     16.87 o
   2  15   0        4.35        5.90     15.18 o
   3  15   0       29.99       30.78     19.39 o
   4  15   0       84.44       76.31     24.88 o
   5  15   0       71.04      102.87     28.67 o
   6  15   0       41.42       99.92     28.25 o
   0  16   0       23.43        6.32     18.55 o
   1  16   0        0.65       18.13     16.02 o
   2  16   0       29.34       43.43     21.50 o
   3  16   0       16.44        4.64     16.86 o
   4  16   0       23.13       45.53     21.50 o
   1  17   0        5.93       33.31     19.39 o
   2  17   0       28.58       41.32     23.61 o
   1   0   1     4085.52     4202.07     30.34 o
   2   0   1    30339.94    33229.91    221.80 o
   3   0   1      348.11      326.17     18.09 o
   4   0   1      442.17      411.73     13.14 o
   5   0   1      211.98      225.59     13.84 o
   6   0   1       88.62      108.91     20.14 o
   7   0   1       78.44       86.71     24.78 o
   8   0   1        0.08        1.45     11.71 o
   9   0   1        3.26       -6.04     12.07 o
  10   0   1        3.68        0.01     11.47 o
  11   0   1       17.76       22.30     14.44 o
  12   0   1        2.60        0.02     12.81 o
   0   1   1      750.90      702.41     11.03 o
   1   1   1     5665.52     5816.09     40.94 o
   2   1   1     2602.96     2742.34     22.47 o
   3   1   1     2840.81     2806.67     21.94 o
   4   1   1      564.46      590.80     10.70 o
   5   1   1     1724.79     1744.82     19.65 o
   6   1   1     3461.91     3688.95     39.84 o
   7   1   1      124.51      125.92      9.84 o
   8   1   1      228.90      210.34     15.85 o
   9   1   1      232.55      234.35     18.13 o
  10   1   1       47.78       52.04     12.09 o
  11   1   1       65.29       55.75     15.06 o
  12   1   1       10.69       10.46      9.14 o
   0   2   1     6744.75     7308.54     62.76 o
   1   2   1     4826.07     5026.24     31.58 o
   2   2   1    14800.36    15862.29     94.64 o
   3   2   1     2614.86     2564.70     24.91 o
   4   2   1     2262.48     2460.47     26.51 o
   5   2   1     1763.88     1878.15     22.12 o
   6   2   1      184.78      178.21     10.29 o
   7   2   1      243.00      220.62     13.52 o
   8   2   1      402.86      365.77     19.58 o
   9   2   1        8.30        4.32      9.11 o
  10   2   1       94.62       94.13     13.64 o
  11   2   1        2.70       -4.06      8.11 o
  12   2   1        0.60        8.39      8.54 o
   0   3   1     8709.32     9242.10     80.77 o
   1   3   1     1561.48     1505.35     20.89 o
   2   3   1     3270.02     3462.20     25.09 o
   3   3   1      188.81      217.19      9.71 o
   4   3   1     2973.76     3126.64     32.09 o
   5   3   1     1184.00     1127.29     17.89 o
   6   3   1      445.51      431.23     13.88 o
   7   3   1        0.43        0.05      5.82 o
   8   3   1       98.23       80.68     13.71 o
   9   3   1       11.79        2.33      8.98 o
  10   3   1        9.46        6.08      9.15 o
  11   3   1        4.83       -4.24      8.48 o
  12   3   1        5.16       19.21      9.24 o
   0   4   1     4383.12     4600.14     44.42 o
   1   4   1      376.58      391.61      7.08 o
   2   4   1     1717.93     1843.43     18.83 o
   3   4   1      795.06      814.78     16.75 o
   4   4   1      260.50      229.84      9.96 o
   5   4   1      824.00      795.31     16.05 o
   6   4   1      462.33      483.25     13.65 o
   7   4   1       46.47       37.53      7.89 o
   8   4   1      353.67      370.73     16.77 o
   9   4   1      341.54      307.84     18.60 o
  10   4   1       58.67       71.30     12.90 o
  11   4   1       80.80       78.01     13.43 o
  12   4   1       14.28       17.10      9.23 o
   0   5   1      503.79      519.32     14.34 o
   1   5   1     1044.32      993.29     11.70 o
   2   5   1     1293.70     1285.79     17.99 o
   3   5   1     1899.50     1947.93     22.10 o
   4   5   1      993.55     1002.10     18.69 o
   5   5   1      315.02      317.96     12.54 o
   6   5   1      169.37      164.83      9.56 o
   7   5   1      350.84      345.57     22.65 o
   8   5   1      937.55      878.36     25.61 o
   9   5   1       65.96       80.19     12.32 o
  10   5   1      104.24       84.42     13.69 o
  11   5   1       12.65       20.87     11.26 o
  12   5   1        4.89       16.44     11.32 o
   0   6   1      281.45      272.39     12.24 o
   1   6   1      673.00      663.83     12.41 o
   2   6   1      551.40      558.69     12.76 o
   3   6   1      665.97      706.61     12.00 o
   4   6   1      231.62      239.42     13.17 o
   5   6   1       61.07       60.05      7.53 o
   6   6   1       86.55       81.34     10.00 o
   7   6   1      181.23      184.56     11.44 o
   8   6   1      324.13      310.01     15.94 o
   9   6   1      259.93      213.55     14.50 o
  10   6   1       14.79       -1.35      8.84 o
  11   6   1        7.65        4.78      8.82 o
   0   7   1      197.99      185.19     11.45 o
   1   7   1       84.10       79.43      4.49 o
   2   7   1      178.38      209.35      8.28 o
   3   7   1      217.69      193.15      9.98 o
   4   7   1      137.04      163.42      9.21 o
   5   7   1       71.81       75.10      8.50 o
   6   7   1       63.09       73.38     10.16 o
   7   7   1     1401.88     1391.75     27.87 o
   8   7   1       78.03       70.01      9.64 o
   9   7   1       86.21       66.94     10.67 o
  10   7   1       83.81      100.84     14.20 o
  11   7   1       23.69       46.94     11.58 o
   0   8   1       44.91       46.56      8.52 o
   1   8   1      328.20      315.30     11.06 o
   2   8   1     1117.24     1081.08     18.79 o
   3   8   1       55.31       61.24      6.08 o
   4   8   1        1.11        3.99      4.52 o
   5   8   1       90.34      103.94     11.72 o
   6   8   1       52.71       57.09      9.87 o
   7   8   1      141.90      145.89     13.63 o
   8   8   1       55.78       59.90      8.99 o
   9   8   1        2.53        3.62      7.86 o
  10   8   1       27.98       19.95      9.25 o
  11   8   1       42.11       62.77     13.24 o
   0   9   1      160.97      159.17     16.14 o
   1   9   1       60.19       64.07      6.64 o
   2   9   1      115.33      117.08      6.63 o
   3   9   1      106.29      126.70      7.94 o
   4   9   1      306.11      293.91     14.33 o
   5   9   1       95.08      103.79     10.23 o
   6   9   1       24.89       29.37      8.66 o
   7   9   1       22.37       31.37      8.87 o
   8   9   1      117.04      128.96     12.29 o
   9   9   1       76.23       97.72     12.44 o
  10   9   1        8.04       27.17      9.34 o
   0  10   1      148.57      163.57      8.76 o
   1  10   1      263.83      253.09     10.59 o
   2  10   1      227.11      222.56     14.81 o
   3  10   1      354.76      342.93     12.63 o
   4  10   1       22.05       23.84      8.45 o
   5  10   1      677.11      660.01     41.56 o
   6  10   1      290.26      307.58     26.23 o
   7  10   1       34.91       35.25     10.66 o
   8  10   1        8.92       12.20     10.63 o
   9  10   1        2.85        1.11      7.90 o
  10  10   1        0.08       -4.14      8.41 o
   0  11   1      180.05      199.91     16.18 o
   1  11   1      325.63      317.37     12.17 o
   2  11   1       12.98       10.49      5.82 o
   3  11   1      387.04      353.42     16.77 o
   4  11   1      385.55      348.63     28.72 o
   5  11   1      103.64      111.36     12.11 o
   6  11   1        4.06       17.14     11.15 o
   7  11   1       66.65       89.63     17.93 o
   8  11   1       88.98      101.49     18.61 o
   9  11   1       17.82       25.57      8.85 o
   0  12   1      127.69      132.79     11.65 o
   1  12   1      303.67      311.78     12.90 o
   2  12   1      134.37      153.32     12.20 o
   3  12   1       53.82       52.35     12.72 o
   4  12   1      139.82      152.57     17.59 o
   5  12   1      103.18      128.81     17.81 o
   6  12   1      177.42      156.68     31.46 o
   7  12   1       11.57       32.48     24.35 o
   8  12   1       12.98        7.07     13.54 o
   9  12   1        3.78        8.04      6.58 o
   0  13   1       87.71       73.85     14.04 o
   1  13   1      208.70      196.42     15.96 o
   2  13   1      267.27      243.81     19.67 o
   3  13   1      304.36      271.30     47.45 o
   4  13   1       17.59       26.53     11.15 o
   5  13   1        1.58       -4.96      9.92 o
   6  13   1        8.11       20.87     10.82 o
   7  13   1        0.42        4.01     12.02 o
   8  13   1       27.43       37.07     16.25 o
   0  14   1       32.66       12.47     11.97 o
   1  14   1      336.88      267.28     27.74 o
   2  14   1       91.78      135.04     17.29 o
   3  14   1       83.43       96.14     16.18 o
   4  14   1       24.03       24.94     10.91 o
   5  14   1       56.27       52.07     14.66 o
   6  14   1        2.96       30.38     20.56 o
   7  14   1       23.46       16.50     17.08 o
   0  15   1        7.76       11.27     20.45 o
   1  15   1        9.98       15.32      8.57 o
   2  15   1       64.40       58.69     16.02 o
   3  15   1       52.16       59.89     13.26 o
   4  15   1       43.41       67.82     17.11 o
   5  15   1       10.22       26.61     22.56 o
   6  15   1        9.93       -6.66     14.12 o
   0  16   1        0.31       -5.40     10.81 o
   1  16   1       38.63       37.75     15.04 o
   2  16   1        4.46       -3.84     24.88 o
   3  16   1       23.42       26.12     13.27 o
   4  16   1        4.91        7.62     17.71 o
   0  17   1        0.00       16.80     15.60 o
   1  17   1       12.30       24.78     16.44 o
   2  17   1        3.07        7.07     12.60 o
   0   0   2    13588.17    13715.88    340.45 o
   1   0   2     3193.48     3244.08     25.32 o
   2   0   2      947.81      911.33     14.53 o
   3   0   2      483.74      470.64     11.84 o
   4   0   2      368.63      358.17     14.95 o
   5   0   2     3586.44     3792.35     40.47 o
   6   0   2      242.18      242.34     14.97 o
   7   0   2      693.95      706.89     32.80 o
   8   0   2       91.31       79.70     16.99 o
   9   0   2       12.99       21.66     17.08 o
  10   0   2       70.67       61.10     17.39 o
  11   0   2      158.37      156.47     34.36 o
  12   0   2        5.72       -8.85     17.71 o
   0   1   2      684.10      587.58     11.44 o
   1   1   2     3938.09     4065.98     23.29 o
   2   1   2       79.53       89.30      4.69 o
   3   1   2     8332.86     8762.38     48.05 o
   4   1   2      315.49      323.30      8.07 o
   5   1   2     1547.39     1663.05     19.53 o
   6   1   2      663.82      698.27     17.37 o
   7   1   2      351.54      341.49     12.80 o
   8   1   2      321.98      287.85     15.76 o
   9   1   2       13.41        0.79      8.90 o
  10   1   2        4.83       -3.85      8.33 o
  11   1   2       35.71       23.63     10.37 o
  12   1   2        4.24       12.50      9.15 o
   0   2   2    25575.04    26619.51    187.87 o
   1   2   2    13920.47    14653.51     89.29 o
   2   2   2     6235.81     6564.32     50.31 o
   3   2   2     1821.08     1831.69     18.49 o
   4   2   2     3890.59     4065.90     30.75 o
   5   2   2      698.17      789.22     13.33 o
   6   2   2      525.58      485.81     11.87 o
   7   2   2      674.94      647.06     20.60 o
   8   2   2        5.99        9.88      7.85 o
   9   2   2       58.17       48.08      9.97 o
  10   2   2       36.16       48.63     11.18 o
  11   2   2       21.82       27.82     10.55 o
  12   2   2       24.71       41.35     11.39 o
   0   3   2     9808.55    10277.38     88.36 o
   1   3   2    10730.88    11326.87     87.45 o
   2   3   2     9198.92     9578.03     58.45 o
   3   3   2     2632.60     2669.85     25.75 o
   4   3   2      433.59      400.78     10.96 o
   5   3   2      113.41      116.74      7.01 o
   6   3   2      861.85      833.11     19.29 o
   7   3   2      234.37      224.31     12.52 o
   8   3   2      196.09      200.95     13.37 o
   9   3   2       19.91       27.02      9.27 o
  10   3   2       24.73       14.50      9.20 o
  11   3   2       13.31       12.26     10.04 o
  12   3   2       24.11       40.20     11.34 o
   0   4   2     3977.87     4067.04     44.80 o
   1   4   2     4101.21     4234.66     27.64 o
   2   4   2      427.95      431.98      8.86 o
   3   4   2      864.11      868.92     14.09 o
   4   4   2      786.35      833.21     14.83 o
   5   4   2       97.82       88.94      9.15 o
   6   4   2     1120.67     1157.66     23.25 o
   7   4   2      614.01      592.55     17.94 o
   8   4   2      222.17      233.57     14.33 o
   9   4   2      111.16      103.64     11.59 o
  10   4   2      150.01      139.32     15.66 o
  11   4   2       21.48       19.38     17.90 o
  12   4   2       19.77       33.13     10.17 o
   0   5   2       15.77       16.92      5.00 o
   1   5   2     1652.60     1654.18     15.72 o
   2   5   2      668.55      672.15     11.13 o
   3   5   2      638.37      691.12     13.04 o
   4   5   2      290.37      282.11     11.29 o
   5   5   2      154.29      170.91     10.33 o
   6   5   2        5.65        7.22      6.06 o
   7   5   2       69.22       65.86      9.99 o
   8   5   2      102.92      109.99     11.42 o
   9   5   2        2.72       -3.46      6.93 o
  10   5   2       24.52       27.31     10.46 o
  11   5   2       13.18        4.80      9.61 o
   0   6   2       17.26       17.79      7.14 o
   1   6   2      201.40      185.25      5.91 o
   2   6   2      523.29      524.26     10.60 o
   3   6   2      115.85      124.23      6.69 o
   4   6   2      382.16      414.89     11.11 o
   5   6   2       25.61       30.91      6.71 o
   6   6   2       58.29       57.19      8.98 o
   7   6   2       24.27       24.53      8.06 o
   8   6   2      584.11      605.61     22.44 o
   9   6   2       24.16       46.26     10.39 o
  10   6   2       28.43       25.95      9.11 o
  11   6   2       35.11       28.71     10.77 o
   0   7   2      156.68      163.06     12.26 o
   1   7   2      321.70      322.92      8.07 o
   2   7   2       24.78       20.65      3.70 o
   3   7   2      120.80      122.83      6.75 o
   4   7   2        4.08        7.20      4.82 o
   5   7   2      250.17      249.86     12.76 o
   6   7   2      343.06      368.88     16.46 o
   7   7   2      190.92      175.98     14.36 o
   8   7   2      425.85      418.41     17.74 o
   9   7   2       79.54       80.65     11.18 o
  10   7   2       50.76       49.35     10.39 o
  11   7   2       11.41       28.08     10.65 o
   0   8   2      172.53      170.75     13.28 o
   1   8   2     1261.15     1250.28     16.47 o
   2   8   2        4.90        8.09      3.06 o
   3   8   2      255.96      271.77      9.28 o
   4   8   2       73.39       98.18     15.47 o
   5   8   2       51.24       51.63     11.11 o
   6   8   2      289.19      271.02     14.77 o
   7   8   2       46.76       65.41      9.61 o
   8   8   2       84.93       94.62     11.07 o
   9   8   2       12.90        2.15      7.84 o
  10   8   2       18.78       16.71      8.88 o
  11   8   2        2.44       18.34      9.71 o
   0   9   2      776.17      756.90     24.41 o
   1   9   2      548.75      531.36     12.34 o
   2   9   2       33.91       33.96      4.69 o
   3   9   2       39.64       38.50      5.70 o
   4   9   2      317.49      294.79     22.08 o
   5   9   2      433.94      409.84     19.42 o
   6   9   2       11.95       16.79      9.66 o
   7   9   2      509.22      459.53     22.51 o
   8   9   2      140.08      127.39     13.66 o
   9   9   2       20.56       19.58      8.30 o
  10   9   2        9.90        8.54      8.43 o
   0  10   2      255.23      242.18     10.40 o
   1  10   2       39.91       48.38      5.18 o
   2  10   2      349.64      315.73     14.03 o
   3  10   2       76.97       80.03     10.26 o
   4  10   2       47.90       48.36      9.38 o
   5  10   2       56.38       64.98     10.92 o
   6  10   2        3.36        7.28      8.09 o
   7  10   2      170.59      174.19     17.34 o
   8  10   2       13.57       23.34      8.14 o
   9  10   2        2.30        3.45      6.83 o
  10  10   2        5.64       32.51     10.25 o
   0  11   2      122.04      122.36     10.65 o
   1  11   2       86.64       90.35      7.68 o
   2  11   2       21.50       26.78      6.48 o
   3  11   2      222.68      198.36     13.08 o
   4  11   2       67.74       84.40     10.84 o
   5  11   2      389.15      347.15     36.63 o
   6  11   2      151.19      153.81     20.87 o
   7  11   2       73.38       94.60     14.63 o
   8  11   2       15.91       14.74      9.22 o
   9  11   2        6.53        9.82      7.94 o
   0  12   2      228.66      219.54     27.65 o
   1  12   2       19.07       20.54      5.89 o
   2  12   2       66.70       74.80     10.24 o
   3  12   2       37.23       62.14     13.67 o
   4  12   2      121.28      131.36     13.67 o
   5  12   2       32.19       19.38     10.70 o
   6  12   2       36.64       41.63     13.90 o
   7  12   2      115.27      122.34     20.08 o
   8  12   2       37.89       69.28     18.65 o
   9  12   2        8.99        5.59      9.96 o
   0  13   2       70.97       64.99     10.15 o
   1  13   2      171.11      165.04     10.30 o
   2  13   2       33.21       26.72     11.66 o
   3  13   2       41.83       32.21     11.58 o
   4  13   2      169.45      162.79     19.12 o
   5  13   2       55.28       36.12     18.02 o
   6  13   2       78.10       55.31     27.65 o
   7  13   2       64.21       94.56     29.29 o
   8  13   2       25.51       46.61     14.77 o
   0  14   2      195.57      188.04     19.31 o
   1  14   2       47.60       52.60      9.93 o
   2  14   2       26.27       25.77     11.60 o
   3  14   2       40.58       42.26     12.72 o
   4  14   2        2.27       -4.52     10.90 o
   5  14   2       15.03       29.90     12.44 o
   6  14   2       19.15       30.60     12.38 o
   7  14   2        8.13       45.92     15.69 o
   0  15   2        5.57       -4.62      9.44 o
   1  15   2       10.89       24.28      8.74 o
   2  15   2        9.13       22.01     12.29 o
   3  15   2        7.67       20.38     11.61 o
   4  15   2       25.37       49.95     22.11 o
   5  15   2       11.66        6.42     11.29 o
   6  15   2        4.13       18.59     12.15 o
   0  16   2        1.90       15.89     12.21 o
   1  16   2       55.38       51.30     16.46 o
   2  16   2       17.35       27.92     12.37 o
   3  16   2        6.64        8.94     11.13 o
   4  16   2        6.28        4.79     13.75 o
   0  17   2        1.54       -6.18     12.37 o
   1  17   2       11.55        0.53     11.24 o
   2  17   2        5.70       24.39     14.90 o
   1   0   3      368.20      335.63      8.35 o
   2   0   3     1364.59     1364.07     19.49 o
   3   0   3     2030.69     2010.00     28.40 o
   4   0   3        5.50        9.62      4.32 o
   5   0   3      368.55      334.56     16.80 o
   6   0   3        1.29       -2.47      4.93 o
   7   0   3      300.66      310.14     29.58 o
   8   0   3       44.27       37.81     14.40 o
   9   0   3       11.44       20.86     14.27 o
  10   0   3       19.77        9.03     11.70 o
  11   0   3        1.55       12.81     13.91 o
  12   0   3       25.08       25.67     15.39 o
   0   1   3     5664.84     6096.20     49.90 o
   1   1   3     1134.92     1152.63     10.11 o
   2   1   3      323.11      345.36      7.57 o
   3   1   3      757.27      734.71     10.15 o
   4   1   3      288.50      290.14      7.80 o
   5   1   3      347.59      395.79      9.66 o
   6   1   3      313.15      340.45     11.14 o
   7   1   3      161.35      152.78     11.52 o
   8   1   3       71.64       65.18      9.24 o
   9   1   3       13.45        9.26      8.93 o
  10   1   3       64.07       53.22     11.17 o
  11   1   3        0.71        5.51      9.00 o
  12   1   3       19.86       11.92      9.55 o
   0   2   3     1241.68     1182.21     15.42 o
   1   2   3      365.09      391.42      7.90 o
   2   2   3     6409.04     6569.74     38.12 o
   3   2   3      252.57      233.06      8.95 o
   4   2   3     1146.88     1232.21     15.54 o
   5   2   3      334.78      330.70      9.76 o
   6   2   3     1443.94     1442.61     19.73 o
   7   2   3      278.47      274.31     12.57 o
   8   2   3      118.87      124.93     11.99 o
   9   2   3       70.15       53.62     10.31 o
  10   2   3       15.21       21.57      9.80 o
  11   2   3        6.14       -4.24      8.49 o
  12   2   3        5.59       -0.07      8.62 o
   0   3   3      101.11      107.86     13.08 o
   1   3   3     5144.27     5357.30     38.49 o
   2   3   3      455.82      452.51     10.79 o
   3   3   3     1186.14     1238.99     17.11 o
   4   3   3      196.05      202.27     10.30 o
   5   3   3      675.53      680.39     12.60 o
   6   3   3      409.85      409.36     12.82 o
   7   3   3       85.65       76.76     10.18 o
   8   3   3       78.05       83.59     10.41 o
   9   3   3       64.22       66.04     10.24 o
  10   3   3       16.34        3.32      8.95 o
  11   3   3        3.17        1.70      8.91 o
  12   3   3        5.92       -4.05      8.11 o
   0   4   3     3933.77     4089.47     41.24 o
   1   4   3      704.48      667.93     10.06 o
   2   4   3       74.00       71.76      5.19 o
   3   4   3     1849.63     1968.41     22.99 o
   4   4   3     1303.11     1326.43     25.32 o
   5   4   3      496.42      522.58     13.92 o
   6   4   3       24.73       33.97      6.59 o
   7   4   3       62.96       72.27      9.12 o
   8   4   3     1295.49     1185.29     26.06 o
   9   4   3      149.62      153.03     12.84 o
  10   4   3       42.56       34.68     15.15 o
  11   4   3       91.71       93.50     14.43 o
  12   4   3       26.26       40.66     11.32 o
   0   5   3       38.40       40.38      5.88 o
   1   5   3     3023.52     3106.97     25.19 o
   2   5   3      848.20      843.56     12.54 o
   3   5   3     2916.48     3215.87     28.79 o
   4   5   3      255.60      271.96     11.51 o
   5   5   3      237.39      228.80     12.72 o
   6   5   3      141.73      123.12     10.67 o
   7   5   3      188.16      182.99     12.16 o
   8   5   3       69.75       68.27     13.36 o
   9   5   3       40.28       28.07      8.69 o
  10   5   3        0.38       -3.66      7.32 o
  11   5   3        6.69        4.72      9.05 o
   0   6   3      633.70      647.84     26.18 o
   1   6   3      532.99      534.45      8.72 o
   2   6   3     2890.92     3006.97     27.39 o
   3   6   3      367.84      359.67      9.99 o
   4   6   3      255.05      277.42      9.24 o
   5   6   3      287.94      312.68     15.67 o
   6   6   3       66.48       64.36      9.36 o
   7   6   3       54.92       51.46      8.98 o
   8   6   3       74.38       68.09     10.43 o
   9   6   3       43.33       54.45     10.18 o
  10   6   3        9.41        1.19      7.93 o
  11   6   3        4.72        5.74      9.04 o
   0   7   3       53.02       54.82      8.18 o
   1   7   3      620.49      580.01     10.17 o
   2   7   3     3531.52     3575.16     31.87 o
   3   7   3      834.84      852.57     14.68 o
   4   7   3        5.13       -0.99      5.59 o
   5   7   3      106.20      126.89     13.83 o
   6   7   3      278.48      258.24     18.53 o
   7   7   3      449.15      408.33     19.50 o
   8   7   3      101.96      100.54     11.29 o
   9   7   3       91.82      103.46     11.90 o
  10   7   3       21.38       42.94     10.23 o
  11   7   3        5.71        7.08      9.18 o
   0   8   3      633.62      615.05     28.24 o
   1   8   3        8.15       15.14      3.93 o
   2   8   3     1697.96     1666.51     21.01 o
   3   8   3      129.17      136.28      7.30 o
   4   8   3      169.15      154.76     11.34 o
   5   8   3      292.07      284.46     13.69 o
   6   8   3      471.71      442.36     21.52 o
   7   8   3      282.30      285.08     16.43 o
   8   8   3       84.57       84.64     14.28 o
   9   8   3       28.75       40.65      9.42 o
  10   8   3       10.67       10.59      8.11 o
  11   8   3        5.37       11.80      8.29 o
   0   9   3      361.79      357.30     16.68 o
   1   9   3       53.11       53.70      4.61 o
   2   9   3       92.08       94.70      7.48 o
   3   9   3      339.84      320.76     13.91 o
   4   9   3      386.36      335.13     16.74 o
   5   9   3      120.33      132.21     13.25 o
   6   9   3       52.56       38.57     10.99 o
   7   9   3      356.07      376.53     18.03 o
   8   9   3       40.54       22.31      9.49 o
   9   9   3       71.42       84.81     19.83 o
  10   9   3       13.71       21.87      8.60 o
   0  10   3      490.06      452.31     28.11 o
   1  10   3      204.45      193.36      9.80 o
   2  10   3       24.50       19.11      5.27 o
   3  10   3       14.76       22.53      7.29 o
   4  10   3      368.93      291.05     19.13 o
   5  10   3       26.70       27.41      9.84 o
   6  10   3      134.75      151.37     15.28 o
   7  10   3        4.14        9.18     10.35 o
   8  10   3       33.98       41.58     10.08 o
   9  10   3        0.41        4.27      6.97 o
  10  10   3        0.18        8.07      9.24 o
   0  11   3      517.34      489.97     19.07 o
   1  11   3      137.09      141.46      9.12 o
   2  11   3      269.93      265.88     12.89 o
   3  11   3       11.43       13.13      6.80 o
   4  11   3      109.86      123.47     13.00 o
   5  11   3      203.92      183.74     15.13 o
   6  11   3      160.14      138.54     15.87 o
   7  11   3       18.90       11.37      9.33 o
   8  11   3        0.95       13.75      8.21 o
   9  11   3       42.78       48.21     17.77 o
   0  12   3       25.02       18.46      6.67 o
   1  12   3      419.38      404.24     14.47 o
   2  12   3      192.25      186.25     16.70 o
   3  12   3       24.52       35.71      8.93 o
   4  12   3        6.18       10.85      7.50 o
   5  12   3      112.17      116.17     16.67 o
   6  12   3       36.05       43.68     11.62 o
   7  12   3        2.51       22.90     11.83 o
   8  12   3        7.10        3.71     14.73 o
   0  13   3       69.93       96.29     12.15 o
   1  13   3       15.30       23.35      5.65 o
   2  13   3       21.82       14.53      9.61 o
   3  13   3       49.52       64.53     11.00 o
   4  13   3       16.40        4.03      9.46 o
   5  13   3        3.70       -4.23      8.66 o
   6  13   3       19.93       29.37     12.85 o
   7  13   3        9.59       14.08     10.39 o
   8  13   3       54.51       67.97     16.20 o
   0  14   3       29.05       25.86      9.15 o
   1  14   3       10.78        9.21      6.46 o
   2  14   3       22.05        6.69     10.13 o
   3  14   3        4.96        8.03     10.03 o
   4  14   3       23.48       29.37     13.55 o
   5  14   3        2.10       -0.78     10.41 o
   6  14   3       36.53       43.76     21.64 o
   7  14   3       17.04       23.37     27.68 o
   0  15   3       19.49       21.87     11.25 o
   1  15   3       39.65       70.02     10.94 o
   2  15   3        5.51       23.11     11.47 o
   3  15   3        3.04       11.80     11.41 o
   4  15   3       24.78       43.01     14.39 o
   5  15   3        3.49       23.86     11.36 o
   6  15   3        6.01       -5.48     10.95 o
   0  16   3        1.00        0.89     11.47 o
   1  16   3        6.33       27.45     12.26 o
   2  16   3       15.27       15.99     11.34 o
   3  16   3       11.79        4.49     11.09 o
   4  16   3       10.33       11.42     12.80 o
   0  17   3        0.50       13.57     12.67 o
   1  17   3        6.06        2.95     11.13 o
   0   0   4    39686.18    42084.61    428.78 o
   1   0   4      369.29      306.50      9.19 o
   2   0   4      153.68      118.89      6.79 o
   3   0   4       46.56       47.84      5.29 o
   4   0   4       44.26       52.18      6.23 o
   5   0   4      653.55      640.84     16.79 o
   6   0   4       23.92       23.58      6.31 o
   7   0   4        5.26        7.65      6.65 o
   8   0   4       11.13        1.74     10.28 o
   9   0   4      206.15      194.97     22.60 o
  10   0   4        2.13        1.70     24.24 o
  11   0   4        0.00        0.46     12.65 o
  12   0   4        2.69        8.50     11.52 o
   0   1   4     5379.83     5479.74     42.81 o
   1   1   4      494.26      497.76     11.18 o
   2   1   4      602.78      636.85      9.39 o
   3   1   4       27.04       28.86      3.31 o
   4   1   4      499.47      491.46      9.59 o
   5   1   4      195.60      209.48      8.02 o
   6   1   4       77.31       87.71      6.13 o
   7   1   4      463.84      462.66     13.05 o
   8   1   4      256.30      221.87     12.61 o
   9   1   4        4.91        2.25      9.01 o
  10   1   4       11.80       23.73     10.74 o
  11   1   4       26.28        6.00     17.28 o
  12   1   4       24.90       26.44     13.69 o
   0   2   4    12467.74    12955.70     86.24 o
   1   2   4     1937.36     1906.47     19.69 o
   2   2   4      465.90      442.00      8.04 o
   3   2   4      685.52      663.19     10.60 o
   4   2   4      190.14      181.34      6.76 o
   5   2   4     1713.93     1790.73     19.27 o
   6   2   4      165.70      190.39      9.75 o
   7   2   4       73.57       67.13      8.15 o
   8   2   4      137.56      142.42     11.01 o
   9   2   4      119.71      153.43     12.60 o
  10   2   4      228.82      196.62     16.64 o
  11   2   4       12.16       13.39     10.07 o
  12   2   4        5.51       11.57      9.57 o
   0   3   4       73.31       73.34      4.56 o
   1   3   4      860.11      831.54     15.18 o
   2   3   4      983.82      949.84     13.23 o
   3   3   4     1231.94     1229.71     15.45 o
   4   3   4      174.27      174.95     11.89 o
   5   3   4      334.05      326.48     11.35 o
   6   3   4      423.44      412.77     12.86 o
   7   3   4      303.35      257.14     15.20 o
   8   3   4        1.24        3.74      6.93 o
   9   3   4      134.95      167.38     19.40 o
  10   3   4      140.45      138.15     15.36 o
  11   3   4        3.20       13.33     15.03 o
  12   3   4       18.90       38.06     11.13 o
   0   4   4        1.29        2.84      3.54 o
   1   4   4      286.76      247.53      8.36 o
   2   4   4     3025.61     3214.10     31.24 o
   3   4   4      166.08      154.33      7.82 o
   4   4   4      946.43     1015.06     15.87 o
   5   4   4       60.30       73.06      6.89 o
   6   4   4      122.97      103.87      8.85 o
   7   4   4      177.66      160.44     11.44 o
   8   4   4       11.04       15.88      8.07 o
   9   4   4      250.04      251.86     14.34 o
  10   4   4       18.18       21.55     10.53 o
  11   4   4        1.52       -4.96      9.92 o
  12   4   4       22.09       28.50     18.50 o
   0   5   4       17.39       23.03      4.81 o
   1   5   4     1419.52     1526.30     16.16 o
   2   5   4      859.03      928.19     16.43 o
   3   5   4      503.36      560.44     15.07 o
   4   5   4      180.90      186.28     13.39 o
   5   5   4      135.94      163.73     11.60 o
   6   5   4      182.38      166.57     11.84 o
   7   5   4      123.80      111.36     10.49 o
   8   5   4      302.32      315.04     24.59 o
   9   5   4       31.12       21.42     14.12 o
  10   5   4       45.38       73.05     22.00 o
  11   5   4       19.48       16.07      9.93 o
   0   6   4      446.83      467.82     14.97 o
   1   6   4     1438.73     1430.59     17.85 o
   2   6   4     1059.27     1123.11     18.87 o
   3   6   4      181.32      181.75      9.30 o
   4   6   4      143.79      138.00      9.21 o
   5   6   4       79.18       96.72      9.21 o
   6   6   4       59.78       64.01      9.40 o
   7   6   4      351.46      358.03     19.55 o
   8   6   4      370.90      371.55     16.86 o
   9   6   4       40.26       34.51      9.45 o
  10   6   4       45.51       42.62     10.00 o
  11   6   4       10.88        1.60      8.36 o
   0   7   4     3391.36     3551.46     58.59 o
   1   7   4      716.89      702.73     12.99 o
   2   7   4     1079.63     1085.61     15.61 o
   3   7   4      729.57      720.64     19.43 o
   4   7   4      347.03      315.61     14.69 o
   5   7   4      247.29      244.47     15.80 o
   6   7   4      102.46      105.31     10.81 o
   7   7   4       92.18       94.36     11.71 o
   8   7   4       39.06       25.90      8.37 o
   9   7   4       58.39       58.49     10.45 o
  10   7   4        8.29       12.72      8.30 o
  11   7   4       16.07       13.65      8.31 o
   0   8   4     1691.39     1733.04     25.80 o
   1   8   4      129.46      134.45      5.23 o
   2   8   4      132.86      146.53      8.85 o
   3   8   4       89.55       99.56      7.86 o
   4   8   4      144.65      122.57     11.02 o
   5   8   4       56.95       92.71     11.91 o
   6   8   4       57.19       62.89     12.06 o
   7   8   4        3.83        9.52      7.89 o
   8   8   4      117.69      108.65     11.67 o
   9   8   4       41.15       44.34      9.78 o
  10   8   4        4.94        2.15      8.12 o
   0   9   4        0.01        2.56      5.66 o
   1   9   4      566.57      560.94     14.56 o
   2   9   4       60.33       57.83      6.97 o
   3   9   4       47.36       41.85      7.13 o
   4   9   4      105.01      118.71     11.58 o
   5   9   4      110.34      105.33     13.22 o
   6   9   4      155.46      166.11     15.86 o
   7   9   4      250.92      251.84     18.46 o
   8   9   4       17.70       12.74      8.77 o
   9   9   4       25.95       45.41     10.24 o
  10   9   4       17.19       25.80      9.30 o
   0  10   4       36.23       42.88      7.75 o
   1  10   4       95.00      103.75      7.33 o
   2  10   4       93.91       84.89      8.00 o
   3  10   4       52.16       60.05      9.24 o
   4  10   4       34.37       33.90      9.10 o
   5  10   4       68.14       59.53     11.70 o
   6  10   4       32.30       29.69     11.81 o
   7  10   4       99.56       86.04     14.18 o
   8  10   4       10.98        4.55     10.37 o
   9  10   4       40.25       51.15     12.72 o
   0  11   4      160.25      151.65     11.96 o
   1  11   4      272.05      242.83     10.89 o
   2  11   4       25.93       32.06      6.67 o
   3  11   4        1.31        7.06      6.88 o
   4  11   4      100.71      114.49     22.09 o
   5  11   4       23.09       11.99      8.80 o
   6  11   4       64.07       74.32     12.70 o
   7  11   4        8.53       21.90     10.63 o
   8  11   4        4.16        4.34      9.56 o
   9  11   4        3.08       12.78     10.09 o
   0  12   4        7.49        5.94      6.95 o
   1  12   4       27.01       32.81      5.87 o
   2  12   4       59.57       47.41      9.21 o
   3  12   4        8.17        7.00      6.84 o
   4  12   4        8.75        5.31      7.34 o
   5  12   4       68.75       53.88     11.46 o
   6  12   4       66.60       66.24     12.42 o
   7  12   4        2.05        6.19      9.13 o
   8  12   4       22.35       27.00     12.74 o
   0  13   4       12.01       16.75     11.29 o
   1  13   4      218.30      233.33     10.75 o
   2  13   4       81.28       79.82     11.76 o
   3  13   4       10.57       20.78     11.08 o
   4  13   4       40.87       38.45     12.96 o
   5  13   4       47.82       39.59     10.79 o
   6  13   4       42.54       47.77     24.41 o
   7  13   4       65.23       85.46     28.05 o
   0  14   4       19.59       21.84      9.13 o
   1  14   4       38.88       42.17      7.51 o
   2  14   4       11.56       10.38      8.47 o
   3  14   4        2.25       -4.36      8.72 o
   4  14   4       19.61       27.20     12.25 o
   5  14   4       37.56       43.35     13.90 o
   6  14   4       14.08       -1.98      9.82 o
   7  14   4        2.42       11.26     12.75 o
   0  15   4      101.98      113.40     16.69 o
   1  15   4       14.23       18.31     10.07 o
   2  15   4        0.55       21.82     16.97 o
   3  15   4       58.41       51.90     12.91 o
   4  15   4       10.38       37.75     12.61 o
   5  15   4       56.35       62.11     23.28 o
   0  16   4       16.11       23.61     22.77 o
   1  16   4        0.56        9.33     11.59 o
   2  16   4       51.87       59.41     15.02 o
   3  16   4        7.07       25.33     11.50 o
   4  16   4        1.36        0.24     10.86 o
   0  17   4       42.59       42.58     24.45 o
   1   0   5      312.66      297.60      9.31 o
   2   0   5       74.08       66.05      5.38 o
   3   0   5       86.98       82.96      6.44 o
   4   0   5      535.80      464.13     13.58 o
   5   0   5      278.80      277.43     12.44 o
   6   0   5      282.24      263.60     13.63 o
   7   0   5       85.30       81.47     15.86 o
   8   0   5        0.95       -5.29     10.59 o
   9   0   5      161.55      167.91     48.49 o
  10   0   5       65.42       50.67     16.15 o
  11   0   5       28.06       34.75     27.40 o
  12   0   5       19.04       28.70     15.55 o
   0   1   5      821.32      901.87     20.41 o
   1   1   5      479.31      467.12      8.81 o
   2   1   5     1150.13     1168.93     15.76 o
   3   1   5      785.51      769.23     11.43 o
   4   1   5       61.49       64.08      4.65 o
   5   1   5      795.46      809.31     15.81 o
   6   1   5      540.23      540.66     12.39 o
   7   1   5      119.81      131.13      8.29 o
   8   1   5       19.03        5.80      6.92 o
   9   1   5      181.34      173.47     13.97 o
  10   1   5        5.01       -4.11      8.22 o
  11   1   5       23.87       28.40     10.40 o
  12   1   5       28.04       43.05     12.38 o
   0   2   5     3686.53     3756.67     38.09 o
   1   2   5     6017.39     6104.13     42.51 o
   2   2   5       87.81       87.04      4.56 o
   3   2   5      307.41      286.74      7.81 o
   4   2   5      515.13      510.28     10.85 o
   5   2   5     1101.28     1150.74     15.77 o
   6   2   5      365.20      362.92     12.37 o
   7   2   5       74.78       86.29      8.78 o
   8   2   5       35.79       40.99      8.37 o
   9   2   5      255.79      262.04     15.68 o
  10   2   5       15.73       24.14      9.78 o
  11   2   5        5.67        2.89      8.93 o
  12   2   5        7.43       22.00      9.70 o
   0   3   5        0.68        2.42      3.24 o
   1   3   5     3565.17     3704.26     28.17 o
   2   3   5      543.44      550.00      9.91 o
   3   3   5      391.81      398.28      8.88 o
   4   3   5      127.84      125.89      6.65 o
   5   3   5      291.10      289.25      9.70 o
   6   3   5       24.05       22.93      5.68 o
   7   3   5       36.40       31.56      7.17 o
   8   3   5       54.89       51.17      9.16 o
   9   3   5      113.43      129.93     11.55 o
  10   3   5       25.54       25.39      9.39 o
  11   3   5       18.43       16.88      9.98 o
  12   3   5        6.76       23.86     10.08 o
   0   4   5        7.25       -1.93      3.86 o
   1   4   5      161.47      150.66      6.87 o
   2   4   5       96.31      108.96      6.42 o
   3   4   5      277.20      285.70      8.82 o
   4   4   5      134.25      135.43      7.30 o
   5   4   5       50.24       49.77      5.40 o
   6   4   5      322.88      309.69     12.75 o
   7   4   5      288.60      265.68     13.74 o
   8   4   5      198.31      222.67     14.09 o
   9   4   5      235.82      236.53     16.77 o
  10   4   5      101.24       87.19     11.91 o
  11   4   5        3.31        7.79      9.41 o
   0   5   5     2115.85     2174.48     29.52 o
   1   5   5     1641.25     1711.12     20.16 o
   2   5   5     2100.45     2145.36     25.10 o
   3   5   5     1326.41     1354.05     20.36 o
   4   5   5      359.07      394.19     10.96 o
   5   5   5      446.84      452.99     13.58 o
   6   5   5      217.36      219.32     12.50 o
   7   5   5       79.16       86.86      9.55 o
   8   5   5      357.19      341.55     15.90 o
   9   5   5      102.11      110.26     24.09 o
  10   5   5       11.87       20.00      8.69 o
  11   5   5        8.78       25.29      9.87 o
   0   6   5       35.03       27.61      5.66 o
   1   6   5      137.26      150.12      7.09 o
   2   6   5     1555.35     1732.43     23.22 o
   3   6   5      201.62      212.11      9.84 o
   4   6   5        6.28        0.02      3.81 o
   5   6   5        1.04       -4.06      8.12 o
   6   6   5      195.17      186.74     12.35 o
   7   6   5       63.48       56.67      9.75 o
   8   6   5       22.71       21.18      7.86 o
   9   6   5       28.34       41.09     15.82 o
  10   6   5       25.36       35.22      9.90 o
  11   6   5        5.93        6.49      9.11 o
   0   7   5       26.71       21.90      4.75 o
   1   7   5      680.84      639.53     12.10 o
   2   7   5      658.00      617.95     14.94 o
   3   7   5     1098.97     1046.95     20.79 o
   4   7   5       20.30       26.48      6.31 o
   5   7   5       86.09       73.82     11.03 o
   6   7   5       20.50       23.46      8.27 o
   7   7   5       69.31       87.90     12.67 o
   8   7   5       70.52       61.08      9.77 o
   9   7   5       17.38       38.15     22.22 o
  10   7   5       24.10       13.78      9.93 o
  11   7   5       16.61       22.10      9.18 o
   0   8   5      279.57      284.66     12.28 o
   1   8   5      116.75      113.21      6.37 o
   2   8   5      244.57      240.36     10.81 o
   3   8   5      168.70      164.89     10.35 o
   4   8   5      302.24      291.95     30.49 o
   5   8   5      164.98      176.39     14.49 o
   6   8   5      157.57      188.95     13.51 o
   7   8   5      159.43      163.24     18.04 o
   8   8   5       69.37       72.40     11.63 o
   9   8   5       71.35       63.27     12.25 o
  10   8   5       20.51        5.83      9.23 o
   0   9   5      138.36      129.14      9.44 o
   1   9   5      407.64      372.30     13.07 o
   2   9   5      448.66      446.90     15.23 o
   3   9   5      366.18      363.30     16.18 o
   4   9   5       14.63       12.51      9.39 o
   5   9   5       72.71       50.10     11.09 o
   6   9   5      150.91      177.81     20.51 o
   7   9   5      123.10      142.00     17.59 o
   8   9   5       22.54       34.31     11.92 o
   9   9   5       82.24       76.13     12.31 o
  10   9   5        1.00        9.95      9.31 o
   0  10   5        0.51        5.09      4.77 o
   1  10   5       55.31       56.77      6.33 o
   2  10   5        2.55        6.27      5.11 o
   3  10   5       13.16        7.07      9.07 o
   4  10   5       95.87       83.67     11.44 o
   5  10   5      147.67      136.14     14.35 o
   6  10   5       31.84       32.49     11.26 o
   7  10   5       37.02       40.83     11.62 o
   8  10   5        8.14       20.31     10.89 o
   9  10   5       22.99       38.04     14.61 o
   0  11   5      250.89      242.76     13.79 o
   1  11   5       66.10       61.87      7.02 o
   2  11   5      139.60      130.55     10.56 o
   3  11   5       20.22       28.84      8.85 o
   4  11   5       17.13       16.62     13.94 o
   5  11   5      143.59      104.79     13.63 o
   6  11   5       74.83       84.52     13.65 o
   7  11   5        7.80       20.15      9.51 o
   8  11   5       23.77       28.33     19.53 o
   9  11   5       38.69       66.03     17.66 o
   0  12   5      211.08      204.97     19.56 o
   1  12   5       16.61       22.71      5.74 o
   2  12   5        0.86        6.23      7.03 o
   3  12   5        2.43       -3.13      6.27 o
   4  12   5        2.76       -3.29      6.58 o
   5  12   5       10.29        7.80      8.09 o
   6  12   5       49.99       75.87     13.39 o
   7  12   5       20.65       17.09      9.49 o
   8  12   5       33.54       54.34     12.52 o
   0  13   5      141.22      139.17     13.03 o
   1  13   5       26.96       21.46      6.74 o
   2  13   5        2.63        8.30      7.74 o
   3  13   5       14.35       31.23      9.16 o
   4  13   5        8.19        4.68     12.41 o
   5  13   5        2.32        8.70      9.80 o
   6  13   5       20.85       36.22     18.49 o
   7  13   5        8.90       15.40     11.13 o
   0  14   5       17.74       19.92     21.18 o
   1  14   5       27.44       27.46      6.89 o
   2  14   5       38.44       24.49     12.29 o
   3  14   5        5.04       10.01      7.62 o
   4  14   5       28.45       32.07      9.74 o
   5  14   5        8.57       18.16     11.09 o
   6  14   5       38.44       63.21     26.52 o
   0  15   5        3.58        8.95      9.46 o
   1  15   5       30.97       33.63     11.12 o
   2  15   5        9.02       18.79     18.69 o
   3  15   5        5.49       -4.49     12.39 o
   4  15   5       10.83        6.79     10.43 o
   5  15   5        0.51       15.99     14.12 o
   0  16   5       12.94        6.75     18.97 o
   1  16   5        9.82       47.66     29.11 o
   2  16   5        5.22      176.35    146.72 o
   3  16   5        5.29       30.11     17.75 o
   0   0   6     1109.48     1041.11     28.75 o
   1   0   6     4680.86     4774.41     46.25 o
   2   0   6       32.96       30.74      4.19 o
   3   0   6      156.44      137.60     11.92 o
   4   0   6      230.63      210.99     11.15 o
   5   0   6      288.12      285.15     12.82 o
   6   0   6       52.63       47.85      8.07 o
   7   0   6      252.62      261.02     14.53 o
   8   0   6       23.85       14.48     10.29 o
   9   0   6      394.42      373.43     26.53 o
  10   0   6        5.48       -5.62     11.24 o
  11   0   6       79.22       95.59     19.95 o
  12   0   6       20.94       64.03     17.69 o
   0   1   6      846.93      874.65     13.44 o
   1   1   6     2126.37     2131.62     19.72 o
   2   1   6      413.99      407.05      8.17 o
   3   1   6      397.08      363.52      9.50 o
   4   1   6      866.80      902.61     13.16 o
   5   1   6      134.34      151.60      7.33 o
   6   1   6      106.05      121.99      7.43 o
   7   1   6       94.38       89.86      7.31 o
   8   1   6       58.18       54.88      8.18 o
   9   1   6       31.90       19.05      8.67 o
  10   1   6       63.53       67.66     12.90 o
  11   1   6        9.78        4.57      9.01 o
  12   1   6       11.60       24.80     10.94 o
   0   2   6      347.51      333.42     23.81 o
   1   2   6      128.57      108.65      7.71 o
   2   2   6      509.91      472.76      8.12 o
   3   2   6      163.25      153.49      6.20 o
   4   2   6       30.16       32.04      4.37 o
   5   2   6      366.25      350.01      9.86 o
   6   2   6        4.94        4.92      4.15 o
   7   2   6       28.19       25.95      6.67 o
   8   2   6       42.56       34.70      8.45 o
   9   2   6      157.18      172.72     13.75 o
  10   2   6       35.17       20.39      9.00 o
  11   2   6        2.44        9.70      9.65 o
   0   3   6       96.19      102.94      5.68 o
   1   3   6      784.38      781.53     10.21 o
   2   3   6      350.43      331.25      9.48 o
   3   3   6      763.94      753.16     14.10 o
   4   3   6      234.19      244.12      8.60 o
   5   3   6      369.45      363.39     10.72 o
   6   3   6       10.09        5.83      4.52 o
   7   3   6      235.25      231.27     13.83 o
   8   3   6       45.45       42.00      8.79 o
   9   3   6        9.87        3.59      7.47 o
  10   3   6        7.77        6.45      8.24 o
  11   3   6       14.55       10.16      9.79 o
   0   4   6      101.10      107.09      4.76 o
   1   4   6      171.25      159.01      8.59 o
   2   4   6      238.39      247.52      9.36 o
   3   4   6      450.22      433.65      9.88 o
   4   4   6       14.83       13.43      4.06 o
   5   4   6        8.97       10.33      4.25 o
   6   4   6       34.97       48.07      7.36 o
   7   4   6       63.44       55.63      8.64 o
   8   4   6      441.65      421.46     16.84 o
   9   4   6       60.51       56.74      9.63 o
  10   4   6        0.64       -3.32      7.42 o
  11   4   6       17.67       45.31     11.84 o
   0   5   6      991.29     1038.42     18.00 o
   1   5   6      306.16      280.01     11.90 o
   2   5   6      347.45      383.34     11.80 o
   3   5   6     1047.70     1215.02     20.06 o
   4   5   6        4.75        9.09      3.85 o
   5   5   6      153.36      154.88      9.41 o
   6   5   6        2.55        0.86      6.07 o
   7   5   6      123.71      145.70     13.78 o
   8   5   6      245.46      226.23     13.94 o
   9   5   6        3.89        3.78      9.00 o
  10   5   6       36.20       38.22     15.15 o
  11   5   6        3.36        3.94      9.51 o
   0   6   6      601.55      619.77     15.15 o
   1   6   6       10.91       20.39      3.52 o
   2   6   6       47.58       60.61      7.06 o
   3   6   6      267.12      280.52     11.86 o
   4   6   6       83.47      102.73      8.82 o
   5   6   6       50.97       58.11      7.83 o
   6   6   6        2.95       -0.56      6.34 o
   7   6   6      150.80      157.62     12.92 o
   8   6   6       25.90       30.39      8.18 o
   9   6   6        3.48        8.36      8.40 o
  10   6   6       31.63       52.54     10.71 o
  11   6   6       21.14       32.54     13.54 o
   0   7   6      197.35      213.42     10.32 o
   1   7   6      201.96      204.91      7.68 o
   2   7   6      426.45      374.52     12.60 o
   3   7   6       43.99       48.36      6.35 o
   4   7   6       40.51       43.33      7.30 o
   5   7   6      143.35      143.16     10.49 o
   6   7   6      110.26      120.92     11.28 o
   7   7   6      271.51      267.54     24.18 o
   8   7   6       53.08       40.07      9.67 o
   9   7   6       30.32       43.22     14.64 o
  10   7   6       27.86       25.16     20.11 o
   0   8   6      111.76      102.52      8.34 o
   1   8   6      191.10      180.13      8.02 o
   2   8   6        9.04        9.50      4.45 o
   3   8   6       62.42       59.94      7.43 o
   4   8   6       11.16       13.13      7.16 o
   5   8   6      136.66      140.63     13.50 o
   6   8   6       20.43       42.18     10.43 o
   7   8   6       26.04       29.14     12.14 o
   8   8   6      142.08      155.05     26.70 o
   9   8   6      129.11      155.41     28.57 o
  10   8   6       12.10       42.88     24.81 o
   0   9   6       41.55       40.14      9.12 o
   1   9   6       92.77       85.61      6.72 o
   2   9   6       12.08       19.80      5.66 o
   3   9   6       79.20       67.01      8.56 o
   4   9   6       42.54       36.04      8.86 o
   5   9   6        7.47        4.46     10.19 o
   6   9   6       97.37      124.94     17.44 o
   7   9   6        1.19       23.14     11.43 o
   8   9   6        2.01       25.50     17.90 o
   9   9   6        5.73        7.24      9.73 o
  10   9   6       10.06       22.79     21.27 o
   0  10   6      424.41      386.54     16.26 o
   1  10   6      101.49       97.95      7.57 o
   2  10   6      142.09      135.19      9.95 o
   3  10   6       66.40       63.50      9.95 o
   4  10   6        1.82        8.65     11.57 o
   5  10   6       13.25        8.16     12.42 o
   6  10   6       37.39       53.00     31.33 o
   7  10   6       48.51       44.84     12.31 o
   8  10   6       21.32       19.46     10.64 o
   9  10   6        8.48       50.17     29.38 o
   0  11   6       63.77       75.05     10.20 o
   1  11   6      260.82      266.61     11.18 o
   2  11   6       69.70       64.67      8.36 o
   3  11   6        8.16        2.10      6.89 o
   4  11   6       79.29       73.05     11.50 o
   5  11   6       44.50       26.54      9.29 o
   6  11   6       20.58       32.44     25.68 o
   7  11   6       11.91       16.44     19.96 o
   8  11   6        0.94       -1.14     10.89 o
   9  11   6        0.04       -4.17      8.34 o
   0  12   6       62.46       72.31     15.34 o
   1  12   6      193.24      199.72     10.65 o
   2  12   6       32.41       37.21      8.47 o
   3  12   6        8.72       17.08      8.57 o
   4  12   6       30.46       26.45      8.76 o
   5  12   6      109.40      140.62     28.73 o
   6  12   6        8.98       28.08     10.30 o
   7  12   6       14.97       11.91      9.92 o
   8  12   6       18.13       51.44     23.67 o
   0  13   6       15.94       18.12      8.79 o
   1  13   6       87.43      104.75     10.61 o
   2  13   6        6.72        7.76      7.39 o
   3  13   6        0.75        1.97      8.42 o
   4  13   6       21.30       18.37      7.94 o
   5  13   6       38.44       61.82     21.39 o
   6  13   6       14.75       17.52     13.14 o
   7  13   6        9.21       13.48      9.07 o
   0  14   6       39.76       54.54     11.50 o
   1  14   6       76.92       60.65     10.73 o
   2  14   6       20.27       13.93      9.44 o
   3  14   6       29.09       55.79     26.65 o
   4  14   6       26.71       31.72     15.59 o
   5  14   6       35.24       52.45     21.49 o
   6  14   6       25.81       93.16     41.50 o
   0  15   6       66.13       72.77     15.09 o
   1  15   6       12.75       17.92      8.50 o
   2  15   6       10.29        8.56     11.19 o
   3  15   6       28.91       97.86     48.60 o
   4  15   6       25.61       42.70     44.15 o
   5  15   6       23.81       73.60     20.98 o
   0  16   6        3.30       -8.43     16.86 o
   1  16   6       22.44       45.62     17.49 o
   2  16   6       32.04       66.80     21.11 o
   3  16   6        0.67       36.03     18.70 o
   1   0   7      589.79      585.57     18.74 o
   2   0   7      216.64      242.09     13.08 o
   3   0   7      383.09      425.86     12.41 o
   4   0   7      143.67      130.51      8.75 o
   5   0   7     1168.94     1223.63     23.84 o
   6   0   7      418.55      386.18     20.75 o
   7   0   7      316.88      378.11     17.37 o
   8   0   7       16.06       17.09     10.04 o
   9   0   7       57.53       70.52     14.08 o
  10   0   7        4.93       -4.24     11.44 o
  11   0   7        0.12        1.42     12.07 o
   0   1   7     3913.19     3824.75     65.30 o
   1   1   7     2750.56     2840.36     25.25 o
   2   1   7     1613.44     1602.36     18.49 o
   3   1   7      230.23      232.92      7.68 o
   4   1   7      151.44      143.59      6.47 o
   5   1   7      293.66      279.91      9.40 o
   6   1   7      308.54      292.93     10.61 o
   7   1   7      100.28      107.68      7.94 o
   8   1   7       93.69       99.73      9.28 o
   9   1   7      158.56      148.56     18.78 o
  10   1   7      114.46       98.52     12.33 o
  11   1   7       12.29       24.82     10.65 o
   0   2   7      436.17      397.67     13.12 o
   1   2   7     2920.29     3036.23     34.87 o
   2   2   7      226.54      206.02      7.87 o
   3   2   7      122.50      123.28      5.80 o
   4   2   7      433.74      435.29     10.47 o
   5   2   7      294.07      264.10      9.75 o
   6   2   7       35.58       34.02      5.60 o
   7   2   7       68.43       78.14      8.17 o
   8   2   7       63.89       71.07      9.08 o
   9   2   7      269.82      278.09     16.16 o
  10   2   7       60.48       52.67     10.94 o
  11   2   7        7.48        8.85     12.09 o
   0   3   7       70.59       83.79      7.11 o
   1   3   7      474.47      488.70     12.66 o
   2   3   7      324.22      331.64     11.01 o
   3   3   7      211.44      216.46      7.36 o
   4   3   7      301.58      284.51      9.12 o
   5   3   7      167.47      179.88      8.58 o
   6   3   7       34.15       32.45      5.57 o
   7   3   7      143.84      151.55     10.89 o
   8   3   7       12.37       16.17      7.45 o
   9   3   7      131.20      130.49     11.79 o
  10   3   7       42.24       53.52     12.54 o
  11   3   7        3.19       15.41     10.00 o
   0   4   7     1436.46     1394.67     29.85 o
   1   4   7      367.93      353.15      8.76 o
   2   4   7      539.42      492.27     11.35 o
   3   4   7      601.47      591.46     11.13 o
   4   4   7      370.81      339.91      9.87 o
   5   4   7       52.52       61.19      6.53 o
   6   4   7       39.55       38.89      7.28 o
   7   4   7      222.46      238.82     16.44 o
   8   4   7      228.63      243.78     13.70 o
   9   4   7        0.48       -4.04      8.07 o
  10   4   7       27.82       23.50     10.85 o
  11   4   7       34.51       22.90     10.53 o
   0   5   7     1134.15     1127.95     26.20 o
   1   5   7     1788.42     1761.54     23.13 o
   2   5   7       74.58       77.81      6.32 o
   3   5   7     1078.75     1154.83     17.03 o
   4   5   7      265.52      275.70      9.97 o
   5   5   7      145.68      141.61      9.30 o
   6   5   7       15.21       18.94      7.09 o
   7   5   7       78.26       69.06     10.39 o
   8   5   7       12.30       20.06      8.55 o
   9   5   7        8.57        7.43      9.24 o
  10   5   7       21.65       24.95     15.18 o
  11   5   7        1.89       -0.26     10.89 o
   0   6   7      105.87       98.29      7.02 o
   1   6   7       60.92       66.78      6.20 o
   2   6   7      562.98      572.25     14.76 o
   3   6   7       52.34       55.90      6.43 o
   4   6   7      135.59      133.04      8.17 o
   5   6   7      129.82      123.98      9.69 o
   6   6   7      242.21      253.36     16.04 o
   7   6   7       69.80       61.03     11.50 o
   8   6   7      195.56      209.81     17.38 o
   9   6   7       67.43       67.77     11.47 o
  10   6   7       20.06       21.38     10.30 o
  11   6   7       32.83       34.82     13.98 o
   0   7   7      216.77      237.28     10.75 o
   1   7   7      202.97      185.75      9.47 o
   2   7   7      273.69      267.29     11.58 o
   3   7   7       78.87       93.47      7.87 o
   4   7   7       51.34       49.45      8.23 o
   5   7   7       22.46       20.59      8.56 o
   6   7   7      101.28      103.43     12.95 o
   7   7   7       33.00       21.55      9.65 o
   8   7   7       48.73       43.45      9.91 o
   9   7   7      102.15       99.44     12.91 o
  10   7   7        5.80        8.93      9.12 o
   0   8   7        0.84        5.47      4.57 o
   1   8   7      399.26      385.48     15.99 o
   2   8   7      308.98      274.96     12.53 o
   3   8   7       17.25        8.75      5.81 o
   4   8   7      212.45      211.43     13.56 o
   5   8   7       58.58       63.85     11.08 o
   6   8   7       16.29       16.65     11.83 o
   7   8   7       17.18       30.91     10.15 o
   8   8   7       83.59      113.09     15.47 o
   9   8   7       12.98       10.70     11.43 o
  10   8   7       39.95       39.12     16.40 o
   0   9   7      156.06      163.06     11.29 o
   1   9   7       90.05       97.58      8.12 o
   2   9   7      208.78      226.42     11.98 o
   3   9   7       26.73       29.99      7.65 o
   4   9   7       20.58       25.79      8.08 o
   5   9   7       90.21       87.25     11.97 o
   6   9   7       19.10       27.20      9.43 o
   7   9   7      164.39      183.36     17.10 o
   8   9   7       19.37       27.16     10.15 o
   9   9   7       51.62       81.73     16.28 o
   0  10   7      597.00      569.06     24.55 o
   1  10   7      128.59      131.28     10.16 o
   2  10   7       44.97       30.68      7.33 o
   3  10   7       25.10       30.84      9.32 o
   4  10   7       60.76       47.08      9.97 o
   5  10   7       43.77       39.97     11.22 o
   6  10   7       22.30       35.25     12.08 o
   7  10   7       78.55      123.87     23.63 o
   8  10   7       15.57       14.59     16.21 o
   9  10   7        6.85       25.68     10.90 o
   0  11   7       85.98       76.47     12.93 o
   1  11   7        7.58       11.60      7.07 o
   2  11   7       27.82       22.93      7.70 o
   3  11   7       56.09       52.90     10.52 o
   4  11   7       45.85       43.17      9.68 o
   5  11   7       40.75       41.44     10.05 o
   6  11   7       14.71       25.73     10.12 o
   7  11   7        2.88       15.44     22.15 o
   8  11   7        0.97       10.82     15.50 o
   0  12   7        0.32       -3.42      6.83 o
   1  12   7       17.53       27.45      7.54 o
   2  12   7       48.16       41.06     11.02 o
   3  12   7       11.34        1.47      9.20 o
   4  12   7        3.63        5.51      7.45 o
   5  12   7        1.46        7.68      8.48 o
   6  12   7       37.37       41.88     11.09 o
   7  12   7       25.80       26.36      9.69 o
   8  12   7        1.88       34.84     39.06 o
   0  13   7       14.44       10.41      9.19 o
   1  13   7       72.37       91.79     12.84 o
   2  13   7       35.87       47.65     12.23 o
   3  13   7       46.36       48.19     12.71 o
   4  13   7       29.72       30.21     17.73 o
   5  13   7        3.06       22.94     15.78 o
   6  13   7        6.43       36.79     16.88 o
   7  13   7       16.15       48.91     26.48 o
   0  14   7       95.89      124.96     16.55 o
   1  14   7       53.38       45.47     12.09 o
   2  14   7        8.94       20.25     10.59 o
   3  14   7        4.94        0.47     17.28 o
   4  14   7       23.02       39.76     21.95 o
   5  14   7       13.80       39.45     21.30 o
   6  14   7       11.41       35.87     36.51 o
   0  15   7        5.31       12.32      9.80 o
   1  15   7       51.32       46.83     16.61 o
   2  15   7        7.45       12.49      7.93 o
   3  15   7        3.88       20.86     13.94 o
   4  15   7        2.29       32.52     27.08 o
   0  16   7       25.96       37.99     15.65 o
   1  16   7       19.77       30.66      9.99 o
   2  16   7        7.07       14.27     14.48 o
   0   0   8        0.23       -2.74      5.48 o
   1   0   8    12532.38    14191.17    177.73 o
   2   0   8       96.96      119.29      6.88 o
   3   0   8       82.21       91.70      7.16 o
   4   0   8        0.63        1.60      4.47 o
   5   0   8      134.61      135.00     12.07 o
   6   0   8      131.79      141.24     11.32 o
   7   0   8        8.20       13.07      7.89 o
   8   0   8       78.74       97.98     13.24 o
   9   0   8       50.48       67.16     14.12 o
  10   0   8        0.06       10.03     12.63 o
  11   0   8       32.59       48.49     27.83 o
   0   1   8     3260.24     3518.11     44.97 o
   1   1   8     2265.03     2350.95     22.85 o
   2   1   8      138.19      147.32      5.32 o
   3   1   8      449.40      475.94      9.91 o
   4   1   8      592.79      563.86     11.21 o
   5   1   8        0.35        1.46      4.41 o
   6   1   8      128.80      134.58      7.98 o
   7   1   8      111.98      118.79      8.29 o
   8   1   8       35.03       22.35      6.99 o
   9   1   8       48.08       37.33      8.80 o
  10   1   8       68.04       63.33     12.97 o
  11   1   8        6.10        7.79     10.90 o
   0   2   8      392.35      388.60     23.21 o
   1   2   8      276.00      263.19     10.55 o
   2   2   8      285.24      273.55      9.83 o
   3   2   8      285.59      309.76      8.29 o
   4   2   8      887.08      840.65     17.03 o
   5   2   8      159.82      155.13      7.64 o
   6   2   8      107.74      107.48      7.52 o
   7   2   8       69.69       68.34      8.26 o
   8   2   8      220.42      204.18     11.53 o
   9   2   8        9.58       10.04     10.36 o
  10   2   8        4.01        7.62      9.92 o
  11   2   8       17.97       21.48     10.80 o
   0   3   8     1313.57     1252.89     30.76 o
   1   3   8       33.76       31.20      3.84 o
   2   3   8     1024.45      953.61     15.43 o
   3   3   8      116.11      110.04      6.49 o
   4   3   8       80.15       89.65      6.07 o
   5   3   8      292.59      280.97     10.35 o
   6   3   8      217.73      209.90      9.41 o
   7   3   8      738.43      728.67     20.33 o
   8   3   8       14.25       13.27      8.78 o
   9   3   8      125.04      143.89     14.00 o
  10   3   8       88.66       83.19     17.14 o
  11   3   8       49.54       51.07     12.76 o
   0   4   8      254.55      236.10      9.38 o
   1   4   8      175.91      177.67      5.68 o
   2   4   8      525.28      510.98     13.72 o
   3   4   8       89.05      104.77      5.70 o
   4   4   8       38.86       40.32      5.01 o
   5   4   8        8.92        6.53      5.13 o
   6   4   8       40.79       40.86      8.00 o
   7   4   8       21.31       17.66      8.83 o
   8   4   8      383.98      337.50     24.92 o
   9   4   8       33.78       26.43     10.08 o
  10   4   8       20.24       12.30     12.15 o
  11   4   8        5.59       17.13     10.34 o
   0   5   8        2.31       12.43      3.83 o
   1   5   8       65.20       66.87      5.29 o
   2   5   8       25.90       22.75      4.50 o
   3   5   8       34.00       31.76      5.79 o
   4   5   8       64.97       68.45      7.56 o
   5   5   8      119.04      131.58     10.95 o
   6   5   8      130.70      139.70     13.47 o
   7   5   8      154.74      155.28     18.57 o
   8   5   8      217.86      196.71     17.48 o
   9   5   8        2.03       -4.26      8.52 o
  10   5   8       33.28       44.28     11.46 o
  11   5   8       17.16       28.34     11.50 o
   0   6   8       49.66       58.01      7.77 o
   1   6   8      264.75      274.75     10.84 o
   2   6   8       89.95       98.39      7.88 o
   3   6   8       24.83       26.78      6.58 o
   4   6   8       78.83       84.77      8.49 o
   5   6   8       21.55       34.37      8.06 o
   6   6   8       84.74       98.80     12.52 o
   7   6   8      182.37      186.50     15.88 o
   8   6   8       13.05       23.92      9.12 o
   9   6   8       42.61       44.97     12.79 o
  10   6   8        3.16       19.25      9.96 o
   0   7   8      132.89      142.62     12.15 o
   1   7   8      160.55      177.51      9.03 o
   2   7   8        8.15        7.73      4.94 o
   3   7   8        2.04       -0.15      4.76 o
   4   7   8       40.05       47.65      8.10 o
   5   7   8        7.98        3.04      8.01 o
   6   7   8       26.61       27.39      9.79 o
   7   7   8       80.10       83.60     12.55 o
   8   7   8       63.60       56.24     16.12 o
   9   7   8       18.16       16.12     11.42 o
  10   7   8       35.55       45.59     11.27 o
   0   8   8       47.06       55.68     10.01 o
   1   8   8      398.19      340.58     21.56 o
   2   8   8      193.53      183.30     10.68 o
   3   8   8       84.90       95.78      9.19 o
   4   8   8        8.21       11.13      7.16 o
   5   8   8       36.07       17.16     12.24 o
   6   8   8      133.82      150.41     14.69 o
   7   8   8       20.00       16.53      9.67 o
   8   8   8        9.26       15.81      9.60 o
   9   8   8       55.31       69.55     13.42 o
  10   8   8       31.46       36.71     10.64 o
   0   9   8       51.63       46.64     10.64 o
   1   9   8       14.02       12.81      7.42 o
   2   9   8      107.05      104.04     11.53 o
   3   9   8       83.83       89.90     10.19 o
   4   9   8       49.06       69.20     10.25 o
   5   9   8      112.67      108.10     15.91 o
   6   9   8       57.75       53.95     11.58 o
   7   9   8       17.02       18.23     11.60 o
   8   9   8       45.00       69.81     18.53 o
   9   9   8       11.38        6.95      9.99 o
   0  10   8        5.61        6.77      7.98 o
   1  10   8      138.50      140.75     13.05 o
   2  10   8       56.38       52.73      9.87 o
   3  10   8       42.92       52.67     12.18 o
   4  10   8       12.43       13.08      8.15 o
   5  10   8       38.76       42.77      9.50 o
   6  10   8       46.02       50.44     11.33 o
   7  10   8      140.95      158.75     16.80 o
   8  10   8       73.70       79.69     24.03 o
   9  10   8       17.14       39.12      9.32 o
   0  11   8      268.74      275.66     19.95 o
   1  11   8      112.64      120.21     11.55 o
   2  11   8      120.92      135.32     14.15 o
   3  11   8       34.18       60.98     13.23 o
   4  11   8        3.26       22.46     10.57 o
   5  11   8        8.14        9.06      8.92 o
   6  11   8       84.26       98.85     20.64 o
   7  11   8       22.77       27.39     23.23 o
   8  11   8        9.31       15.86     17.64 o
   0  12   8       75.49       78.62     13.79 o
   1  12   8      187.44      181.26     13.80 o
   2  12   8       82.45       86.71     14.25 o
   3  12   8        1.57       -1.87     11.32 o
   4  12   8      140.53      152.35     19.02 o
   5  12   8        8.13       17.24     15.15 o
   6  12   8        0.12       -5.17     10.35 o
   7  12   8        3.32        6.85     10.82 o
   0  13   8       14.74       28.41     10.64 o
   1  13   8        3.18        4.29      6.94 o
   2  13   8       50.14       54.86     12.44 o
   3  13   8       61.84       85.00     15.76 o
   4  13   8        6.29       10.34     10.71 o
   5  13   8        3.16       -1.52     14.41 o
   6  13   8        6.04       11.95     19.53 o
   0  14   8      101.99      137.98     33.87 o
   1  14   8       65.46       82.53     16.85 o
   2  14   8       47.03       73.53     35.21 o
   3  14   8       16.57       42.98     22.52 o
   4  14   8        5.63       -0.88     13.74 o
   5  14   8       21.55       18.72     11.09 o
   0  15   8       31.30       25.93     11.95 o
   1  15   8        0.07       13.63      8.87 o
   2  15   8       19.44       28.30     12.85 o
   3  15   8       10.28       34.99     13.87 o
   4  15   8       18.45       30.87     14.54 o
   0  16   8       28.71       16.80     21.08 o
   1   0   9     3352.80     3708.66     49.19 o
   2   0   9       81.60       74.76      5.96 o
   3   0   9       11.81       10.95      4.46 o
   4   0   9       67.91       68.47      7.45 o
   5   0   9       83.92       83.19      9.09 o
   6   0   9       33.70       46.86      8.87 o
   7   0   9        0.95       13.45      8.19 o
   8   0   9       52.16       79.93     21.12 o
   9   0   9        3.55       25.36     14.89 o
  10   0   9        4.08       17.39     15.20 o
  11   0   9       21.85       57.76     27.40 o
   0   1   9      669.12      694.87     15.65 o
   1   1   9      924.15      988.21     13.93 o
   2   1   9       51.83       59.26      5.23 o
   3   1   9      128.55      136.51      5.86 o
   4   1   9      344.14      364.39     10.68 o
   5   1   9      383.79      372.82     10.71 o
   6   1   9        5.93        1.02      4.69 o
   7   1   9      536.73      495.75     15.43 o
   8   1   9       57.85       52.19      9.66 o
   9   1   9       46.03       43.59     10.02 o
  10   1   9      108.47      111.95     19.33 o
  11   1   9        1.30       -4.15     14.87 o
   0   2   9      309.39      280.28     19.96 o
   1   2   9     3618.15     3750.06     29.58 o
   2   2   9       89.72       80.72      6.05 o
   3   2   9      405.81      445.83      9.43 o
   4   2   9      232.82      242.48      8.68 o
   5   2   9      162.72      158.25      9.16 o
   6   2   9       95.80       91.87      8.46 o
   7   2   9       98.63       95.36      9.87 o
   8   2   9       71.64       74.55      9.97 o
   9   2   9       67.81       55.74     11.84 o
  10   2   9       10.12       19.08     10.79 o
  11   2   9        3.49       13.81     14.93 o
   0   3   9     1472.73     1443.02     33.10 o
   1   3   9       60.87       57.29      4.17 o
   2   3   9        8.05       15.83      4.09 o
   3   3   9      983.16      949.27     17.12 o
   4   3   9       71.67       69.34      6.91 o
   5   3   9      280.98      259.03     12.21 o
   6   3   9      191.31      173.40     11.72 o
   7   3   9      147.41      157.88     12.13 o
   8   3   9      123.07      107.12     12.03 o
   9   3   9       30.71       42.53     10.37 o
  10   3   9       26.13       17.93     10.00 o
  11   3   9        6.38       -4.80      9.59 o
   0   4   9      184.93      178.75      8.62 o
   1   4   9     1745.90     1619.75     17.39 o
   2   4   9      597.13      588.15     11.22 o
   3   4   9      267.05      266.76     11.59 o
   4   4   9       47.16       48.25      6.66 o
   5   4   9      233.73      204.09     11.03 o
   6   4   9       14.65       12.59      6.77 o
   7   4   9      339.11      295.93     15.93 o
   8   4   9      495.93      443.87     19.20 o
   9   4   9       18.32       31.29     10.50 o
  10   4   9       62.81       73.77     13.52 o
   0   5   9      221.19      212.86     13.77 o
   1   5   9      611.48      576.10     12.22 o
   2   5   9      326.76      302.25     10.45 o
   3   5   9       43.51       45.72      6.19 o
   4   5   9      236.52      228.24     13.35 o
   5   5   9      171.91      177.96     12.12 o
   6   5   9      120.45      125.67     13.33 o
   7   5   9       39.40       35.77      9.27 o
   8   5   9      360.48      336.16     21.17 o
   9   5   9      143.41      165.07     15.43 o
  10   5   9       11.83       14.35      9.47 o
   0   6   9      505.78      473.93     20.62 o
   1   6   9      452.28      404.85     17.36 o
   2   6   9       87.28       94.15      8.49 o
   3   6   9       12.60       13.72      5.85 o
   4   6   9      111.26      104.23      9.34 o
   5   6   9      150.05      151.12     12.43 o
   6   6   9       47.20       47.57     10.32 o
   7   6   9       92.82       91.57     14.17 o
   8   6   9      126.95      135.56     13.88 o
   9   6   9        1.25        0.80      8.96 o
  10   6   9        7.82        4.36      8.47 o
   0   7   9       97.81      101.21     12.25 o
   1   7   9      125.27      132.96     11.47 o
   2   7   9        8.98        8.15      6.89 o
   3   7   9       32.85       34.26      6.81 o
   4   7   9      163.79      148.16     11.70 o
   5   7   9       51.03       59.28     10.28 o
   6   7   9       88.93      108.87     13.16 o
   7   7   9      168.75      187.05     18.69 o
   8   7   9       92.79      113.29     18.45 o
   9   7   9        6.85       -0.51     12.54 o
  10   7   9       22.00       39.31     16.64 o
   0   8   9       89.23       96.34     13.13 o
   1   8   9      133.03      113.64     12.21 o
   2   8   9       39.93       26.11      8.75 o
   3   8   9       52.90       51.34      9.88 o
   4   8   9      180.76      175.39     13.11 o
   5   8   9       15.04        4.85      7.51 o
   6   8   9       17.04       13.51      8.96 o
   7   8   9      138.35      177.79     41.58 o
   8   8   9        0.41       -4.83      9.66 o
   9   8   9       71.13      100.25     13.40 o
   0   9   9      156.42      151.35     14.97 o
   1   9   9        7.30        2.65      7.17 o
   2   9   9       38.11       25.47      9.02 o
   3   9   9       77.93       67.67     11.73 o
   4   9   9      128.43      141.35     16.56 o
   5   9   9        4.99        4.88      7.50 o
   6   9   9       53.25       60.92     15.83 o
   7   9   9        0.38        3.68     11.63 o
   8   9   9        0.32       -1.45     14.99 o
   9   9   9       13.09       12.64     13.51 o
   0  10   9        8.46        3.74      7.78 o
   1  10   9      191.74      185.26     12.79 o
   2  10   9       19.94       18.17      8.11 o
   3  10   9      144.89      148.02     16.74 o
   4  10   9      240.54      221.45     22.94 o
   5  10   9       99.83      124.31     17.47 o
   6  10   9      107.01      101.63     17.16 o
   7  10   9       50.41       72.82     24.69 o
   8  10   9        1.16       13.85      9.83 o
   0  11   9      608.01      551.81     26.56 o
   1  11   9       90.49       91.25     10.80 o
   2  11   9       68.72       69.15     12.14 o
   3  11   9       42.25       41.17     23.55 o
   4  11   9       28.89       50.04     17.47 o
   5  11   9       12.51       -0.40     10.43 o
   6  11   9       32.10       49.14     21.29 o
   7  11   9        9.45       24.76     18.23 o
   8  11   9       10.99       23.65     17.65 o
   0  12   9        5.86       -3.57      8.24 o
   1  12   9       64.41       67.67     11.35 o
   2  12   9        4.66       16.40      9.61 o
   3  12   9       15.56       21.23     11.00 o
   4  12   9        5.45       16.00     13.51 o
   5  12   9        3.06       19.35     11.58 o
   6  12   9        3.23        4.62     17.22 o
   7  12   9       11.41       20.33     19.66 o
   0  13   9      127.17      126.94     16.46 o
   1  13   9       35.71       35.82      9.36 o
   2  13   9      109.32      119.70     22.55 o
   3  13   9       27.77       28.77     12.41 o
   4  13   9       32.16       49.59     16.31 o
   5  13   9       21.56       25.32     31.89 o
   6  13   9       17.46      149.77     48.28 o
   0  14   9        1.02       10.58     17.28 o
   1  14   9       17.68       25.75      9.48 o
   2  14   9       27.57       48.48     17.62 o
   3  14   9       21.00       37.38     12.35 o
   4  14   9       14.66       60.45     27.99 o
   5  14   9        8.71        7.82     11.80 o
   0  15   9       48.43       68.75     14.94 o
   1  15   9       26.08       34.97     17.70 o
   2  15   9       25.14       47.77     10.96 o
   3  15   9       19.68       44.31     20.76 o
   0   0  10      769.56      789.34     31.94 o
   1   0  10       60.32       58.39      8.64 o
   2   0  10       53.13       59.74      7.28 o
   3   0  10       79.55       94.49      9.14 o
   4   0  10      725.00      732.86     18.64 o
   5   0  10        2.84       -3.99      7.97 o
   6   0  10      214.21      228.57     29.88 o
   7   0  10        3.81       -4.49      8.97 o
   8   0  10        9.09       18.01     12.89 o
   9   0  10        0.00       -1.30     14.14 o
  10   0  10       61.97       34.54     18.75 o
  11   0  10        2.13      -11.38     22.77 o
   0   1  10      219.63      213.72      8.65 o
   1   1  10       59.10       51.84      4.66 o
   2   1  10       88.56       84.56      5.99 o
   3   1  10       45.07       42.53      4.94 o
   4   1  10       53.78       50.97      5.89 o
   5   1  10      199.08      185.07      9.58 o
   6   1  10      427.99      400.06     17.61 o
   7   1  10      929.13      893.09     22.21 o
   8   1  10        0.24       11.62      8.67 o
   9   1  10       26.30       43.59     12.44 o
  10   1  10        5.33       -5.41     10.82 o
  11   1  10       73.79       93.85     20.23 o
   0   2  10      430.38      429.41     16.57 o
   1   2  10     1485.83     1469.18     16.74 o
   2   2  10      628.86      608.88     13.41 o
   3   2  10       33.69       46.65      5.84 o
   4   2  10      239.61      239.93     10.51 o
   5   2  10      259.51      254.58     10.92 o
   6   2  10      225.82      216.60     11.37 o
   7   2  10      267.44      252.07     12.81 o
   8   2  10      141.82      149.17     15.15 o
   9   2  10       33.77       25.01     11.75 o
  10   2  10       37.61       30.94     22.20 o
   0   3  10       57.82       67.30      7.69 o
   1   3  10      194.17      195.36      7.83 o
   2   3  10     1485.36     1474.69     19.85 o
   3   3  10     1028.14      975.62     17.98 o
   4   3  10      597.40      553.04     16.61 o
   5   3  10      126.05      115.49      8.50 o
   6   3  10      180.80      169.37     10.30 o
   7   3  10      195.86      196.61     12.93 o
   8   3  10        1.98       -2.02      6.73 o
   9   3  10       36.87       42.91     12.74 o
  10   3  10       13.03       -2.93     11.83 o
   0   4  10      266.78      270.24     12.72 o
   1   4  10      143.88      128.24      8.14 o
   2   4  10      181.51      178.99     11.12 o
   3   4  10      912.73      863.77     26.74 o
   4   4  10      257.97      231.35     11.23 o
   5   4  10      341.42      333.74     14.20 o
   6   4  10       30.13       31.75      7.42 o
   7   4  10      112.65      130.95     16.59 o
   8   4  10      111.86      131.01     13.38 o
   9   4  10       26.02       16.37      9.35 o
  10   4  10       12.13       25.00     17.98 o
   0   5  10       74.73       78.78     13.23 o
   1   5  10       63.61       62.24      8.39 o
   2   5  10      262.82      255.01     13.12 o
   3   5  10      181.80      191.11      9.46 o
   4   5  10       51.92       48.78      7.24 o
   5   5  10      145.71      150.61     10.92 o
   6   5  10        4.73        7.62      7.73 o
   7   5  10      136.40      119.29     12.25 o
   8   5  10       33.57       37.88      9.16 o
   9   5  10       38.21       43.57     11.19 o
  10   5  10        6.32       12.39      9.79 o
   0   6  10        6.76        1.21      6.83 o
   1   6  10       77.22       94.53     10.78 o
   2   6  10      146.26      134.75     11.60 o
   3   6  10      129.11      130.13     11.67 o
   4   6  10      132.57      161.44     12.30 o
   5   6  10       23.18       10.80      7.73 o
   6   6  10      205.97      190.77     15.10 o
   7   6  10      106.13      103.97     13.62 o
   8   6  10       38.59       52.70     18.95 o
   9   6  10       11.72       27.73     10.13 o
  10   6  10       21.72       42.52     11.42 o
   0   7  10       55.25       55.17     11.03 o
   1   7  10      190.70      172.56     13.09 o
   2   7  10       41.47       37.52      8.39 o
   3   7  10       60.06       67.88     10.83 o
   4   7  10       13.84        5.22      8.71 o
   5   7  10       72.22       86.22     11.23 o
   6   7  10       40.19       39.08     14.94 o
   7   7  10        1.70       -3.74      7.48 o
   8   7  10       12.40       35.81     10.28 o
   9   7  10       66.11       51.64     11.62 o
   0   8  10      115.54      119.69     14.45 o
   1   8  10      316.06      281.13     16.50 o
   2   8  10       42.96       43.66      9.95 o
   3   8  10       82.31       97.04     12.22 o
   4   8  10       45.17       56.66     10.95 o
   5   8  10       38.52       42.98     12.79 o
   6   8  10       71.01       52.65     13.78 o
   7   8  10       24.41       51.12     11.37 o
   8   8  10       20.82       11.00      9.14 o
   9   8  10       24.12       22.43      9.21 o
   0   9  10      623.46      593.67     27.43 o
   1   9  10       70.62       72.28     10.19 o
   2   9  10      165.15      180.47     14.68 o
   3   9  10      112.66      139.70     15.67 o
   4   9  10      167.06      185.42     21.30 o
   5   9  10      108.31       99.45     17.53 o
   6   9  10      135.81      194.42     47.47 o
   7   9  10       10.07      -10.10     20.20 o
   8   9  10       21.30       28.79     15.03 o
   0  10  10      622.91      543.78     26.35 o
   1  10  10       55.40       51.27      9.28 o
   2  10  10        9.74       -0.30     11.09 o
   3  10  10       96.12       96.97     13.45 o
   4  10  10      103.85      144.92     22.73 o
   5  10  10       14.22       13.37     10.91 o
   6  10  10       87.51      100.06     20.33 o
   7  10  10       13.94       14.01     11.27 o
   8  10  10        8.33       29.37     39.31 o
   0  11  10       16.72       16.44      9.32 o
   1  11  10       95.30       78.70     11.17 o
   2  11  10       35.03       29.65     10.06 o
   3  11  10      104.39      106.52     16.84 o
   4  11  10       40.98       49.36     13.88 o
   5  11  10        9.14        6.41     28.94 o
   6  11  10      107.60      146.54     25.74 o
   7  11  10        4.50        9.48     15.39 o
   0  12  10      138.95      146.41     17.21 o
   1  12  10       11.78        6.98      9.53 o
   2  12  10       40.30       39.96     12.58 o
   3  12  10       53.59       60.39     14.17 o
   4  12  10        0.80       -0.49     14.91 o
   5  12  10       52.03      182.73     52.92 o
   6  12  10       51.60       76.73     32.68 o
   0  13  10       30.81       18.02     10.63 o
   1  13  10       27.86       33.49      8.74 o
   2  13  10        5.46        8.87     10.67 o
   3  13  10       47.26       77.59     25.50 o
   4  13  10       29.12       10.67     14.48 o
   5  13  10        1.66       24.58     33.59 o
   0  14  10        1.68        6.25     12.57 o
   1  14  10       31.45       14.72     14.38 o
   2  14  10        9.29       21.48      8.94 o
   3  14  10       66.09       68.76     19.72 o
   4  14  10       27.79       35.10     12.05 o
   0  15  10       14.51       22.74     14.94 o
   1  15  10        9.20        3.38      8.23 o
   1   0  11       12.13        8.29      4.39 o
   2   0  11        5.79        1.43      5.30 o
   3   0  11        0.74        0.75      6.60 o
   4   0  11      202.22      204.99     15.58 o
   5   0  11      134.36      119.04     14.62 o
   6   0  11      211.81      214.39     18.82 o
   7   0  11       40.35       43.68     12.38 o
   8   0  11        0.09       -2.90     12.49 o
   9   0  11        4.19       34.79     16.68 o
  10   0  11        3.08       -7.43     20.24 o
   0   1  11       45.13       33.33      6.86 o
   1   1  11      236.96      265.88      8.56 o
   2   1  11       58.12       64.22      5.85 o
   3   1  11       67.30       65.99      7.26 o
   4   1  11       15.93       26.30      6.78 o
   5   1  11       32.88       21.61      7.96 o
   6   1  11      572.60      549.92     18.62 o
   7   1  11      258.33      268.94     14.58 o
   8   1  11       31.84       29.75     11.69 o
   9   1  11        9.02       -4.59      9.18 o
  10   1  11       11.94       14.08     11.70 o
   0   2  11        2.50       -1.68      3.36 o
   1   2  11      251.42      240.94      9.31 o
   2   2  11      118.09      126.29      6.57 o
   3   2  11      265.70      258.58     10.44 o
   4   2  11      448.22      443.68     12.80 o
   5   2  11      366.77      330.84     16.05 o
   6   2  11      131.80      128.15     11.25 o
   7   2  11      292.08      272.75     18.49 o
   8   2  11      108.30       91.12     12.76 o
   9   2  11       86.24       89.17     15.71 o
  10   2  11       31.43       15.60     13.67 o
   0   3  11     2680.87     2570.39     42.18 o
   1   3  11      456.75      459.82     11.60 o
   2   3  11      323.19      310.33     10.56 o
   3   3  11       55.04       51.33      6.81 o
   4   3  11      522.03      465.01     14.72 o
   5   3  11       53.96       56.01      7.30 o
   6   3  11       29.29       45.27      7.37 o
   7   3  11       31.73       19.42      9.35 o
   8   3  11        4.45        7.13      9.05 o
   9   3  11       61.50       82.06     14.42 o
  10   3  11       13.66       15.83     23.40 o
   0   4  11      155.87      140.30     15.25 o
   1   4  11      269.63      267.56     10.61 o
   2   4  11      493.52      472.62     15.56 o
   3   4  11       52.72       48.60      7.68 o
   4   4  11      125.11      130.24     13.33 o
   5   4  11      128.06      118.54      9.66 o
   6   4  11       76.45       72.10     13.92 o
   7   4  11      147.61      133.73     11.66 o
   8   4  11       59.34       48.39     12.22 o
   9   4  11      139.45      136.89     19.58 o
  10   4  11        9.78       19.79     13.41 o
   0   5  11        0.31        4.66      8.31 o
   1   5  11      119.22      114.40      9.98 o
   2   5  11      661.99      621.64     21.72 o
   3   5  11       12.57        7.63      7.04 o
   4   5  11        1.94       -3.07      6.13 o
   5   5  11      101.66      115.79     10.15 o
   6   5  11      250.68      259.57     21.60 o
   7   5  11       90.39      100.10     12.19 o
   8   5  11       77.25       73.42     15.89 o
   9   5  11       18.87       36.79     12.47 o
  10   5  11        2.31       -2.98     17.59 o
   0   6  11      858.28      883.65     40.73 o
   1   6  11      151.90      149.38     11.29 o
   2   6  11       50.08       53.73      9.36 o
   3   6  11     1071.57      975.26     36.40 o
   4   6  11      638.79      543.59     26.85 o
   5   6  11       47.59       46.95     10.80 o
   6   6  11       59.85       54.42     13.53 o
   7   6  11       18.22       12.67      7.77 o
   8   6  11       48.44       55.05     10.66 o
   9   6  11       16.79       24.48      9.56 o
   0   7  11      530.17      451.81     31.08 o
   1   7  11      605.54      532.93     19.69 o
   2   7  11      383.02      373.03     20.21 o
   3   7  11      171.70      180.47     14.72 o
   4   7  11      226.53      221.60     18.10 o
   5   7  11       48.39       47.67     11.68 o
   6   7  11      222.51      233.74     35.01 o
   7   7  11       26.76       16.08     20.74 o
   8   7  11        4.95       -2.53     13.24 o
   9   7  11        6.19       27.87     11.16 o
   0   8  11       22.55       10.90     10.06 o
   1   8  11      648.60      626.66     25.10 o
   2   8  11      398.27      366.22     20.22 o
   3   8  11      288.32      256.68     33.28 o
   4   8  11       40.59       63.29     12.14 o
   5   8  11      117.59       96.96     16.09 o
   6   8  11      137.15      119.57     40.65 o
   7   8  11       82.15      140.88     32.31 o
   8   8  11        2.83       14.56      9.12 o
   0   9  11      922.49      833.70     31.84 o
   1   9  11        4.32        8.93      7.26 o
   2   9  11       82.46       75.46     12.52 o
   3   9  11       31.95       41.14     11.83 o
   4   9  11       10.28        2.91     15.34 o
   5   9  11      169.95      159.87     34.32 o
   6   9  11      136.92      149.76     35.48 o
   7   9  11       35.83       42.37     12.98 o
   8   9  11      164.15      204.99     52.88 o
   0  10  11       47.55       47.80     11.99 o
   1  10  11       96.06       89.04     11.53 o
   2  10  11       26.56       11.68      9.12 o
   3  10  11       61.19       65.67     20.84 o
   4  10  11       11.58        4.42     11.80 o
   5  10  11       76.91       81.26     16.07 o
   6  10  11       13.93       19.19     12.11 o
   7  10  11       20.34       16.15     41.22 o
   0  11  11       81.78       52.25     27.75 o
   1  11  11       11.05       11.63      7.24 o
   2  11  11       36.65       48.40     13.72 o
   3  11  11       16.58       10.79     10.99 o
   4  11  11       41.06       51.97     29.64 o
   5  11  11       25.07       31.67     13.22 o
   6  11  11       19.39       13.61     25.38 o
   7  11  11       26.32       43.96     15.79 o
   0  12  11       24.38       22.52     14.67 o
   1  12  11        9.26        6.92      6.69 o
   2  12  11        3.99        7.26      8.42 o
   3  12  11       31.59       66.99     15.43 o
   4  12  11       50.42       77.75     22.27 o
   5  12  11       29.11       54.43     21.12 o
   6  12  11        2.17       -1.22     11.50 o
   0  13  11       72.09       81.83     18.48 o
   1  13  11        1.02        9.94      7.37 o
   2  13  11        2.76        9.56      7.41 o
   3  13  11        6.38       15.73     10.44 o
   4  13  11       25.96       23.03     12.32 o
   0  14  11       36.19       28.69     15.62 o
   1  14  11        0.37        2.80     10.53 o
   2  14  11       29.04       49.53     11.46 o
   3  14  11       29.23       51.91     18.76 o
   0   0  12        3.86       14.95      6.56 o
   1   0  12       48.08       54.85      8.75 o
   2   0  12        7.39        0.65      6.04 o
   3   0  12       20.76       15.57      8.59 o
   4   0  12       76.42       73.93     12.37 o
   5   0  12        2.41       -5.29     10.59 o
   6   0  12       32.58       20.80     11.60 o
   7   0  12        0.10        4.79     10.73 o
   8   0  12       33.86       22.70     14.80 o
   9   0  12       55.59       51.25     18.19 o
  10   0  12        0.67        9.25     16.20 o
   0   1  12       50.62       65.32     14.73 o
   1   1  12       85.57       78.25      6.41 o
   2   1  12      121.96      116.97      8.49 o
   3   1  12       83.11       89.97      8.09 o
   4   1  12      202.21      199.56     11.59 o
   5   1  12        4.39        3.06      7.48 o
   6   1  12      433.59      406.76     25.24 o
   7   1  12        8.16        0.57      7.52 o
   8   1  12      174.50      160.85     15.13 o
   9   1  12       30.46       52.45     13.00 o
  10   1  12       21.99       28.52     12.64 o
   0   2  12       16.45       18.90      5.65 o
   1   2  12      176.07      181.73      8.68 o
   2   2  12       14.00       21.80      5.47 o
   3   2  12       23.09       20.35      7.53 o
   4   2  12      135.16      135.73     10.33 o
   5   2  12       29.09       31.20      8.12 o
   6   2  12      391.24      391.38     16.52 o
   7   2  12       26.84       16.91      8.66 o
   8   2  12       17.92       15.85      9.53 o
   9   2  12       86.59      116.85     28.42 o
  10   2  12       58.27       94.06     18.82 o
   0   3  12      603.32      556.85     22.64 o
   1   3  12      141.32      136.04      9.11 o
   2   3  12       38.42       35.19      6.19 o
   3   3  12      108.93      101.82     10.34 o
   4   3  12      155.27      166.76     18.73 o
   5   3  12      134.91      141.94     14.18 o
   6   3  12      401.52      403.21     17.57 o
   7   3  12       56.89       70.13     11.55 o
   8   3  12       42.28       51.11     11.45 o
   9   3  12        7.93       17.97     13.52 o
  10   3  12       57.93       74.08     17.73 o
   0   4  12        8.88       -0.36      8.14 o
   1   4  12      216.28      204.66     11.94 o
   2   4  12      239.07      230.31     15.16 o
   3   4  12      397.60      379.03     18.79 o
   4   4  12      375.86      346.73     20.01 o
   5   4  12      410.18      383.63     20.67 o
   6   4  12       32.24       40.31     10.33 o
   7   4  12       94.40      104.59     13.02 o
   8   4  12       20.40       25.03     11.20 o
   9   4  12       37.13       25.37     23.28 o
   0   5  12      339.78      308.25     37.67 o
   1   5  12     1044.35      923.02     23.75 o
   2   5  12      772.74      749.65     24.43 o
   3   5  12      385.35      387.77     18.63 o
   4   5  12      576.66      503.57     21.00 o
   5   5  12       41.42       51.36     11.28 o
   6   5  12       15.45        6.16      9.25 o
   7   5  12        3.45       12.42     11.46 o
   8   5  12      119.07      116.84     25.07 o
   9   5  12       55.89       68.84     16.81 o
   0   6  12       48.46       37.79     15.35 o
   1   6  12     1164.31     1093.41     26.38 o
   2   6  12       54.62       48.48     10.42 o
   3   6  12      335.05      332.43     18.76 o
   4   6  12      419.77      381.72     19.78 o
   5   6  12       73.59       82.33     16.03 o
   6   6  12       52.79       75.35     14.18 o
   7   6  12       27.40       61.73     12.20 o
   8   6  12        7.73       -5.13     11.32 o
   9   6  12       43.82       56.08     16.19 o
   0   7  12      247.36      221.91     23.19 o
   1   7  12      227.33      188.77     15.48 o
   2   7  12      790.14      720.78     25.85 o
   3   7  12      216.32      221.76     25.64 o
   4   7  12      191.18      215.42     17.04 o
   5   7  12      385.24      346.04     23.15 o
   6   7  12        2.28        6.55     13.75 o
   7   7  12       28.72       31.88     12.17 o
   8   7  12       45.87       55.21     13.28 o
   0   8  12       92.83      111.75     19.63 o
   1   8  12      820.99      751.44     23.93 o
   2   8  12      120.23      116.29     13.61 o
   3   8  12       56.69       75.03     12.08 o
   4   8  12       82.25       76.52     13.10 o
   5   8  12       19.68       22.44     11.38 o
   6   8  12        1.29       -4.17     21.18 o
   7   8  12      156.62      187.26     43.75 o
   8   8  12        4.40       15.23     15.38 o
   0   9  12       29.70       31.66     26.54 o
   1   9  12      254.39      229.18     20.74 o
   2   9  12       16.44       15.53     11.05 o
   3   9  12       18.97       21.32     10.37 o
   4   9  12      249.18      228.27     28.31 o
   5   9  12       95.89      100.92     17.58 o
   6   9  12       29.12       28.59     17.87 o
   7   9  12       19.56       21.08     17.41 o
   0  10  12       36.43       40.68     15.45 o
   1  10  12       27.57       32.87      8.86 o
   2  10  12       28.61       49.93      9.53 o
   3  10  12       64.27      101.44     22.66 o
   4  10  12       11.42       21.51     17.10 o
   5  10  12       14.20       23.19     13.57 o
   6  10  12       18.38       10.23     14.15 o
   7  10  12       18.98       26.71     39.74 o
   0  11  12        9.41       -0.80     13.11 o
   1  11  12       11.85       -4.65      9.47 o
   2  11  12       12.32       13.19      8.86 o
   3  11  12       18.60       17.49     15.40 o
   4  11  12       44.48       36.66     21.00 o
   5  11  12       32.35       58.58     16.18 o
   6  11  12       15.18       24.48     23.49 o
   0  12  12        7.35       14.94     13.70 o
   1  12  12       44.02       38.43     11.51 o
   2  12  12       62.49       90.38     14.00 o
   3  12  12       13.50        9.60     12.08 o
   4  12  12        0.19        6.90     11.01 o
   5  12  12       24.72       27.49     12.36 o
   0  13  12        0.61       -4.86     11.56 o
   1  13  12        0.25        0.84      9.24 o
   2  13  12       13.73       22.67     15.61 o
   3  13  12       17.78       -0.88     21.60 o
   4  13  12        3.06       12.46     14.18 o
   0  14  12        3.72        5.06     27.40 o
   1  14  12        0.78       -0.98      7.86 o
   1   0  13       83.36       76.05     13.39 o
   2   0  13        0.01        5.86      7.90 o
   3   0  13       29.69       13.97     22.15 o
   4   0  13       80.53       93.35     13.95 o
   5   0  13       61.40       49.56     12.47 o
   6   0  13       26.85       41.97     12.79 o
   7   0  13       83.83       95.14     15.89 o
   8   0  13       37.68       55.33     17.47 o
   9   0  13       26.93       29.77     16.82 o
   0   1  13       13.14        5.25      7.78 o
   1   1  13       91.01       95.48      7.67 o
   2   1  13       31.84       43.88      7.34 o
   3   1  13        4.43        1.67      6.39 o
   4   1  13        9.03        6.61      9.50 o
   5   1  13       39.52       32.29      8.15 o
   6   1  13       10.13       12.75      7.58 o
   7   1  13       11.23        8.50      8.75 o
   8   1  13       31.69       26.84     11.19 o
   9   1  13       18.38       23.60     11.38 o
   0   2  13       10.30        8.16      6.16 o
   1   2  13      199.88      184.68     10.52 o
   2   2  13      136.67      136.60     12.00 o
   3   2  13      237.29      231.39     18.04 o
   4   2  13       36.69       31.42      8.71 o
   5   2  13      143.03      144.17     13.17 o
   6   2  13      277.11      293.17     20.67 o
   7   2  13       16.57       22.77     11.48 o
   8   2  13       33.70       41.53     14.77 o
   9   2  13       11.40       35.61     12.63 o
   0   3  13      121.25      108.57     16.05 o
   1   3  13      175.74      151.07     12.36 o
   2   3  13      143.22      138.45     12.63 o
   3   3  13      128.35      151.62     13.78 o
   4   3  13       47.98       45.33     11.54 o
   5   3  13       48.66       55.26     10.12 o
   6   3  13       80.73      111.18     13.97 o
   7   3  13       10.35       14.15     10.90 o
   8   3  13      100.46      118.20     16.76 o
   9   3  13       78.57      125.49     26.16 o
   0   4  13        6.27       -1.95     14.25 o
   1   4  13      498.78      453.15     25.47 o
   2   4  13      406.90      398.78     19.45 o
   3   4  13       68.78       80.84     15.36 o
   4   4  13      283.03      278.87     22.12 o
   5   4  13      168.52      195.47     17.94 o
   6   4  13        3.41        6.47      9.20 o
   7   4  13       12.31       -7.72     15.43 o
   8   4  13       24.60       12.14     14.14 o
   9   4  13       27.17       29.28     17.40 o
   0   5  13      544.33      515.40     34.23 o
   1   5  13     1422.95     1235.88     45.26 o
   2   5  13      126.92      136.95     13.60 o
   3   5  13      431.27      405.80     19.79 o
   4   5  13       28.42       41.15     13.42 o
   5   5  13      282.24      286.54     46.05 o
   6   5  13       60.74       95.32     23.15 o
   7   5  13        1.30        4.14     11.98 o
   8   5  13        0.58       19.29     12.62 o
   9   5  13       14.57       14.60     21.77 o
   0   6  13       17.41       12.53     11.90 o
   1   6  13     1442.25     1301.50     29.24 o
   2   6  13      298.38      310.06     18.18 o
   3   6  13      151.21      171.82     14.65 o
   4   6  13      247.51      219.29     25.79 o
   5   6  13      205.47      259.39     48.26 o
   6   6  13       51.05       51.49     29.93 o
   7   6  13       61.43       74.32     20.39 o
   8   6  13       20.12       12.68     13.60 o
   0   7  13      122.33      134.50     21.17 o
   1   7  13       26.06       27.24      8.37 o
   2   7  13      502.50      434.42     21.67 o
   3   7  13       25.52       22.92      9.51 o
   4   7  13       95.74      121.88     15.57 o
   5   7  13      193.53      209.99     22.64 o
   6   7  13       66.76       81.88     22.00 o
   7   7  13       26.88       49.97     20.57 o
   8   7  13        1.71       10.91     27.51 o
   0   8  13      299.82      291.12     27.44 o
   1   8  13      110.54      134.04     13.49 o
   2   8  13      115.95      142.44     13.59 o
   3   8  13       77.33       90.39     20.53 o
   4   8  13       34.76       53.28     12.83 o
   5   8  13        9.68       18.49     15.46 o
   6   8  13       39.05       57.21     20.33 o
   7   8  13        9.60       27.84     21.06 o
   0   9  13      755.03      664.39     67.96 o
   1   9  13      171.24      197.05     27.08 o
   2   9  13       24.32       41.56     14.35 o
   3   9  13      197.55      209.80     40.66 o
   4   9  13      100.22      110.25     18.56 o
   5   9  13      139.21      151.84     37.55 o
   6   9  13        1.65       -4.41     34.86 o
   7   9  13       51.38       45.50     36.15 o
   0  10  13       27.89        3.66     35.71 o
   1  10  13       59.86       68.15     18.70 o
   2  10  13       97.03      142.15     22.25 o
   3  10  13        0.32       -1.40      7.86 o
   4  10  13       14.43        0.64      9.82 o
   5  10  13        1.33        5.63     13.57 o
   6  10  13       11.10       29.46     26.27 o
   0  11  13        0.31        6.67     13.25 o
   1  11  13       50.43       51.22     10.27 o
   2  11  13       23.16       27.08     10.56 o
   3  11  13       10.26        5.15     25.25 o
   4  11  13        0.72       -4.16      8.31 o
   5  11  13       15.87        6.60     11.16 o
   0  12  13       27.91       20.04     13.02 o
   1  12  13       27.21       30.25      9.51 o
   2  12  13       35.85       64.99     15.35 o
   3  12  13        4.38       11.01      8.66 o
   4  12  13        6.33       -5.08     10.16 o
   0  13  13       37.60       48.82     35.85 o
   1  13  13        9.96       12.93     11.32 o
   2  13  13       11.79       11.13      8.86 o
   0   0  14       17.27       15.50      8.24 o
   1   0  14       46.00       44.57      9.11 o
   2   0  14        7.83       11.99     10.46 o
   3   0  14        4.30        1.17     11.08 o
   4   0  14      129.68      110.47     20.65 o
   5   0  14      160.49      149.23     22.83 o
   6   0  14       11.31       44.62     15.95 o
   7   0  14        4.06       19.74     11.99 o
   8   0  14        1.25        2.45     13.93 o
   9   0  14        0.37       -3.86     13.63 o
   0   1  14       18.84       23.90      9.35 o
   1   1  14       76.49       64.01      7.63 o
   2   1  14      143.05      151.32      9.52 o
   3   1  14       84.47       63.93     11.77 o
   4   1  14      142.59      140.67     16.76 o
   5   1  14       23.39       40.32     11.26 o
   6   1  14      327.17      333.39     30.37 o
   7   1  14      115.03      122.57     21.78 o
   8   1  14       29.68       24.76     13.02 o
   9   1  14       41.78       77.44     14.36 o
   0   2  14      177.88      153.36     38.78 o
   1   2  14       59.25       72.41      9.26 o
   2   2  14        6.54       10.27      6.38 o
   3   2  14      193.79      167.67     14.52 o
   4   2  14      168.43      174.04     13.20 o
   5   2  14      115.53      128.26     13.11 o
   6   2  14       69.70       88.85     12.30 o
   7   2  14       14.31       43.91     13.91 o
   8   2  14       20.53       28.76     11.50 o
   9   2  14        8.71       -3.60     11.83 o
   0   3  14      256.18      283.25     31.42 o
   1   3  14      195.04      177.68     14.20 o
   2   3  14      464.97      416.93     21.52 o
   3   3  14      217.16      223.12     20.49 o
   4   3  14      133.95      130.33     16.24 o
   5   3  14       81.46       86.76     11.60 o
   6   3  14       64.83       57.34     14.64 o
   7   3  14       24.15        0.77     18.63 o
   8   3  14       48.94       59.73     21.91 o
   9   3  14       41.25       55.27     15.75 o
   0   4  14       19.82       21.02     12.30 o
   1   4  14      404.69      373.74     26.65 o
   2   4  14      157.31      154.48     15.65 o
   3   4  14      786.53      698.03     44.07 o
   4   4  14      191.10      212.97     20.51 o
   5   4  14       44.89       57.98     16.29 o
   6   4  14      169.49      197.87     48.08 o
   7   4  14      127.07      161.61     30.06 o
   8   4  14        1.29       -5.02     18.13 o
   0   5  14       99.07      122.56     21.24 o
   1   5  14        2.43        8.53      8.86 o
   2   5  14      610.61      559.96     31.46 o
   3   5  14        3.99        7.40     11.58 o
   4   5  14      437.36      416.20     37.09 o
   5   5  14       84.60      141.98     22.84 o
   6   5  14       93.01      131.55     19.32 o
   7   5  14       19.13       22.75     20.69 o
   8   5  14       12.56       38.02     15.61 o
   0   6  14        4.14       -1.22     18.69 o
   1   6  14      102.31      109.23     16.24 o
   2   6  14       70.13       77.99     10.57 o
   3   6  14      314.66      301.26     30.33 o
   4   6  14       45.18       85.88     18.27 o
   5   6  14       99.28      106.16     19.14 o
   6   6  14       34.10       63.07     21.55 o
   7   6  14       19.81        3.06     26.29 o
   8   6  14        1.35       21.27     15.06 o
   0   7  14       47.32       57.21     16.07 o
   1   7  14       54.44       52.56     12.60 o
   2   7  14        9.66       12.08     11.02 o
   3   7  14        2.28        7.64     10.94 o
   4   7  14      201.75      242.99     26.05 o
   5   7  14       46.31       59.90     28.22 o
   6   7  14       21.34       27.43     18.30 o
   7   7  14       23.69       63.31     18.50 o
   0   8  14        1.35       -1.12     14.94 o
   1   8  14       33.80       37.45     10.12 o
   2   8  14      104.30       97.65     21.28 o
   3   8  14      135.41      153.25     23.85 o
   4   8  14       44.85       32.41     10.87 o
   5   8  14        3.80      -11.81     23.62 o
   6   8  14       88.73       91.44     55.46 o
   7   8  14       55.74       84.95     64.44 o
   0   9  14       21.14       30.29     15.82 o
   1   9  14       31.13       43.09     10.17 o
   2   9  14      169.82      192.71     15.99 o
   3   9  14       42.21       60.73     25.05 o
   4   9  14       17.21       -7.97     15.94 o
   5   9  14       33.91       37.53     14.61 o
   6   9  14       19.49       14.52     20.52 o
   0  10  14       25.92       33.40     17.82 o
   1  10  14        4.30        4.05     18.51 o
   2  10  14        0.43        4.24      9.02 o
   3  10  14        2.66        6.61     10.19 o
   4  10  14       43.54       69.71     15.98 o
   5  10  14       34.15       41.63     31.16 o
   0  11  14        2.12       -4.86     15.45 o
   1  11  14        2.05        4.22      9.62 o
   2  11  14       26.98       16.54     11.34 o
   3  11  14       17.97       28.00      9.80 o
   4  11  14       75.22      102.46     17.50 o
   0  12  14        1.26       16.59     12.38 o
   1  12  14        5.73       26.41     11.41 o
   2  12  14        1.88        6.99      9.39 o
   3  12  14       33.83       21.86     13.99 o
   1   0  15        1.01       -2.45      5.34 o
   2   0  15       28.28       16.37      7.18 o
   3   0  15       75.68       86.50     16.35 o
   4   0  15        3.65       74.28     33.79 o
   5   0  15      211.19      213.31     66.69 o
   6   0  15      290.97      312.39     30.02 o
   7   0  15      228.29      242.16     27.54 o
   8   0  15        0.86       42.16     41.32 o
   0   1  15        5.50        6.54      9.31 o
   1   1  15       47.44       44.48      8.44 o
   2   1  15      151.74      146.85     11.28 o
   3   1  15      216.81      215.34     19.04 o
   4   1  15       83.37       87.27     13.39 o
   5   1  15       32.98       41.30     11.04 o
   6   1  15      162.28      177.46     30.26 o
   7   1  15      116.91      158.92     20.27 o
   8   1  15        2.40       46.89     16.47 o
   0   2  15        3.01        4.29      9.03 o
   1   2  15      116.81      108.72     15.49 o
   2   2  15      411.37      316.85     29.88 o
   3   2  15       53.41       61.99     11.32 o
   4   2  15       34.85       60.82     11.89 o
   5   2  15       90.75      107.32     16.24 o
   6   2  15      115.14      131.62     16.69 o
   7   2  15       29.78       83.91     16.81 o
   8   2  15       12.83       43.98     13.38 o
   0   3  15        5.87       -1.13     21.53 o
   1   3  15      274.68      260.52     28.92 o
   2   3  15      188.10      186.72     25.38 o
   3   3  15      122.64      141.58     19.76 o
   4   3  15      173.04      206.32     33.55 o
   5   3  15       29.68       41.87     14.76 o
   6   3  15      204.08      241.67     18.26 o
   7   3  15       25.39       29.33     17.38 o
   8   3  15       13.09       18.33     18.07 o
   0   4  15       67.13       65.94     17.90 o
   1   4  15       18.12       12.83     10.69 o
   2   4  15       57.04       66.87     11.12 o
   3   4  15       40.49       31.79     14.44 o
   4   4  15       11.03       10.21     23.90 o
   5   4  15       52.39       50.80     15.43 o
   6   4  15        2.25       -6.41     12.81 o
   7   4  15       25.58       38.11     14.41 o
   8   4  15       26.07       27.75     15.00 o
   0   5  15        8.74       35.11     19.21 o
   1   5  15        4.01        5.29      7.02 o
   2   5  15        7.89       15.42      9.10 o
   3   5  15       70.31       89.63     17.06 o
   4   5  15       24.38       46.16     14.31 o
   5   5  15       14.68       67.90     18.34 o
   6   5  15       11.49       31.66     13.01 o
   7   5  15       46.54       86.16     37.49 o
   0   6  15       14.03        8.83     12.37 o
   1   6  15       93.37      114.89     25.08 o
   2   6  15        2.01        3.56      8.22 o
   3   6  15       24.49       25.73     12.71 o
   4   6  15       56.44      112.14     27.46 o
   5   6  15       23.97       59.26     19.34 o
   6   6  15       41.87       77.93     42.35 o
   7   6  15       13.41        3.35     12.37 o
   0   7  15       55.06       22.00     34.60 o
   1   7  15       49.94       41.07     11.55 o
   2   7  15       77.56       76.24     17.24 o
   3   7  15       47.42       46.51     18.92 o
   4   7  15       23.33       53.11     24.96 o
   5   7  15       43.18       55.41     33.73 o
   6   7  15       24.97       25.76     21.09 o
   7   7  15       16.77       37.42     31.13 o
   0   8  15      136.31      239.12     51.87 o
   1   8  15       23.34       45.52     11.06 o
   2   8  15       11.67       26.44     14.03 o
   3   8  15        2.49       13.16     13.48 o
   4   8  15        4.20       33.70     15.47 o
   5   8  15       77.44      109.50     57.81 o
   6   8  15       11.35       40.11     54.37 o
   0   9  15       23.04       21.50     13.02 o
   1   9  15       58.50       88.36     21.09 o
   2   9  15        2.83       -2.37     13.12 o
   3   9  15       12.34       23.90     17.00 o
   4   9  15       18.73       18.46     35.45 o
   5   9  15       16.88       45.69     47.54 o
   0  10  15        0.13       16.32     24.32 o
   1  10  15        6.18       31.40     19.20 o
   2  10  15       82.50       92.74     14.05 o
   3  10  15       11.26       22.97      8.60 o
   4  10  15       23.29       12.95     23.92 o
   0  11  15       34.43      145.39     40.09 o
   1  11  15       29.04       38.84     14.43 o
   2  11  15        4.79        5.71      9.58 o
   3  11  15       41.91       44.45     21.56 o
   0   0  16       20.75       37.66     14.12 o
   1   0  16       37.95       25.38     19.96 o
   2   0  16        6.71       21.13     19.17 o
   3   0  16      236.02      262.29     38.87 o
   4   0  16        8.36        7.01     12.30 o
   5   0  16       85.75       95.35     39.17 o
   6   0  16       35.70       80.80     26.67 o
   7   0  16        5.85       53.79     43.98 o
   8   0  16        1.59      143.77     70.83 o
   0   1  16      152.42      141.21     21.16 o
   1   1  16       14.29       18.14      7.38 o
   2   1  16      143.89      146.78     14.09 o
   3   1  16      150.50      143.91     12.68 o
   4   1  16      137.93      164.60     22.88 o
   5   1  16       52.86       30.62     12.26 o
   6   1  16      111.23      133.83     17.73 o
   7   1  16       11.98       40.11     15.00 o
   0   2  16       76.86      100.77     28.72 o
   1   2  16      119.61      154.08     15.93 o
   2   2  16       63.05       58.56     12.38 o
   3   2  16      311.25      272.55     36.39 o
   4   2  16       69.28       85.64     17.53 o
   5   2  16       45.05       52.84     16.34 o
   6   2  16        3.60       23.43     17.56 o
   7   2  16       14.80       24.07     17.78 o
   0   3  16        6.56       -2.83     16.72 o
   1   3  16       16.39       11.46      8.14 o
   2   3  16      356.85      326.83     37.07 o
   3   3  16      120.26      122.69     15.27 o
   4   3  16       10.31       32.10     22.60 o
   5   3  16       46.64       65.97     16.64 o
   6   3  16       48.81      143.12     51.13 o
   7   3  16       48.62      125.14     28.64 o
   0   4  16       13.06       26.13     19.08 o
   1   4  16      112.60      134.06     23.76 o
   2   4  16       18.25       30.78     10.13 o
   3   4  16       57.35       55.65     12.82 o
   4   4  16       60.08       85.00     17.80 o
   5   4  16        5.52       22.09     15.62 o
   6   4  16       20.45       29.41     33.04 o
   7   4  16        4.63       -7.01     17.89 o
   0   5  16       17.05       31.34     23.68 o
   1   5  16       38.55       38.51     20.48 o
   2   5  16       62.18       60.32     12.80 o
   3   5  16       44.54       81.31     20.49 o
   4   5  16        8.75       20.29     13.17 o
   5   5  16       39.96       92.77     26.47 o
   6   5  16        8.59       36.95     16.53 o
   7   5  16        6.98       36.35     16.67 o
   0   6  16       24.92       40.17     26.11 o
   1   6  16      254.79      264.45     37.35 o
   2   6  16       37.33       45.51     18.99 o
   3   6  16        4.90        9.82     17.71 o
   4   6  16       31.58       42.29     16.66 o
   5   6  16        1.91       33.20     19.47 o
   6   6  16       31.95       57.87     22.19 o
   0   7  16        3.70       27.72     18.26 o
   1   7  16       22.80       33.39     11.30 o
   2   7  16       33.03       64.35     12.68 o
   3   7  16       14.53       12.31     17.16 o
   4   7  16        5.24       22.05     14.67 o
   5   7  16       75.66       92.79     27.82 o
   6   7  16       22.86       48.36     27.30 o
   0   8  16       12.03       18.44     15.42 o
   1   8  16       41.80       64.08     12.38 o
   2   8  16        1.77       26.95     16.50 o
   3   8  16        9.94       32.77     18.50 o
   4   8  16       39.57       57.86     32.68 o
   5   8  16       19.26       48.83     32.42 o
   0   9  16       32.49       57.51     18.75 o
   1   9  16       10.58      100.58     30.39 o
   2   9  16       10.53       25.22     12.46 o
   3   9  16        1.21       19.13     20.00 o
   4   9  16       14.33       44.68     29.82 o
   0  10  16        0.01        7.11     13.90 o
   1  10  16       27.22       26.68     15.52 o
   2  10  16        1.71       37.17     24.04 o
   3  10  16       50.64       61.88     23.70 o
   0  11  16        0.85        8.69     35.34 o
   1   0  17       43.95       78.31     26.86 o
   2   0  17      233.44      188.83     48.41 o
   3   0  17        9.22       47.76     19.31 o
   4   0  17        0.42        5.74     28.96 o
   5   0  17        2.24        6.83     24.03 o
   6   0  17        0.15       27.88     18.55 o
   7   0  17        8.12       54.63     57.40 o
   0   1  17      173.80      131.88     22.82 o
   1   1  17        8.73        8.76      8.38 o
   2   1  17       89.20       90.65     14.36 o
   3   1  17       71.82       83.57     18.23 o
   4   1  17       87.61      126.92     20.55 o
   5   1  17        8.93       34.62     26.84 o
   6   1  17        9.21       50.13     24.32 o
   7   1  17       30.13       89.75     36.31 o
   0   2  17        3.35        6.44     21.69 o
   1   2  17       39.67       46.58     10.31 o
   2   2  17       77.74       99.30     16.21 o
   3   2  17       98.46      142.46     29.05 o
   4   2  17       38.67       77.46     28.85 o
   5   2  17       24.75       58.91     17.58 o
   6   2  17       16.94       44.25     25.38 o
   7   2  17        7.99       77.07     25.80 o
   0   3  17        0.15       -0.95     12.40 o
   1   3  17       58.25       95.08     16.15 o
   2   3  17        8.64       13.31     13.54 o
   3   3  17       30.02       49.98     20.96 o
   4   3  17       17.71       42.07     15.68 o
   5   3  17       16.17       44.63     17.53 o
   6   3  17        2.79       31.83     21.42 o
   0   4  17        5.12        9.07     11.31 o
   1   4  17        1.73       46.34     23.19 o
   2   4  17       10.83        0.30      9.72 o
   3   4  17        8.76       15.41     21.27 o
   4   4  17        5.76        1.01     16.67 o
   5   4  17        2.47       40.32     28.91 o
   6   4  17        9.42       23.05     49.05 o
   0   5  17       33.74       36.72     16.60 o
   1   5  17       92.26      121.70     25.17 o
   2   5  17       12.73       35.22      9.29 o
   3   5  17       14.67       24.84     16.38 o
   4   5  17       15.28       53.08     32.63 o
   5   5  17       16.04       73.75     45.46 o
   6   5  17       11.63       42.08     22.84 o
   0   6  17        9.24       90.92     44.00 o
   1   6  17       93.12      141.60     28.03 o
   2   6  17       14.48       16.20     16.56 o
   3   6  17       15.45       28.18     10.27 o
   4   6  17       27.65      149.73     41.48 o
   5   6  17       81.79      228.95     68.10 o
   0   7  17        8.06      109.41     44.12 o
   1   7  17        2.85        1.64      9.94 o
   2   7  17        5.46       21.00     21.31 o
   3   7  17        2.68       20.54     23.81 o
   4   7  17       39.72      163.85     43.83 o
   5   7  17        0.61       14.38     19.46 o
   0   8  17      136.00      207.34     56.62 o
   1   8  17       71.24       83.36     30.80 o
   2   8  17        1.33       24.62     25.60 o
   3   8  17        2.94       16.65     21.14 o
   4   8  17        4.54       51.72     35.11 o
   0   9  17       51.06       67.57     20.89 o
   1   9  17       10.14       19.25     14.08 o
   2   9  17       13.00       20.44     41.04 o
   3   9  17       12.32       35.30     18.45 o
   0   0  18       59.39       62.82     63.24 o
   1   0  18       16.37       40.46     43.58 o
   2   0  18        0.01       56.39     45.67 o
   3   0  18      111.34      264.46     55.80 o
   4   0  18       16.94       14.63     14.95 o
   5   0  18        0.31        3.21     16.73 o
   6   0  18        8.26       50.89     17.52 o
   0   1  18        6.69       -6.37     13.90 o
   1   1  18       26.69       40.68     13.55 o
   2   1  18       65.55       88.84     17.97 o
   3   1  18       30.29       69.65     17.71 o
   4   1  18       56.02      102.07     19.87 o
   5   1  18       17.54       58.35     26.51 o
   6   1  18        4.35      142.84     52.01 o
   0   2  18       20.90       57.65     42.61 o
   1   2  18       11.58       27.65     18.03 o
   2   2  18       58.29      103.87     23.19 o
   3   2  18      122.97      160.99     39.64 o
   4   2  18       26.40      120.24     34.77 o
   5   2  18       18.34       47.40     50.49 o
   6   2  18       23.32      121.63     42.34 o
   0   3  18       17.36       10.57     30.42 o
   1   3  18       57.11       85.81     17.66 o
   2   3  18       23.07       32.05     17.13 o
   3   3  18        9.33       30.03     15.49 o
   4   3  18       16.47       58.09     25.97 o
   5   3  18        4.93       15.01     21.77 o
   0   4  18        0.52       12.33     12.12 o
   1   4  18       34.23       43.64     13.34 o
   2   4  18       33.03       58.74     28.44 o
   3   4  18       12.95       23.67     12.28 o
   4   4  18       50.45       62.32     23.49 o
   5   4  18        0.50       22.30     26.54 o
   0   5  18       44.78       98.24     24.55 o
   1   5  18       17.04       42.53     40.04 o
   2   5  18       15.65       22.26     22.71 o
   3   5  18        0.95       27.05     26.49 o
   4   5  18       32.01       73.96     18.29 o
   5   5  18       36.34      119.53     26.41 o
   0   6  18       27.10       85.10     25.55 o
   1   6  18       28.75       72.62     23.41 o
   2   6  18       29.83       49.47     28.50 o
   3   6  18        1.05       56.97     36.43 o
   4   6  18        1.47       17.98     22.99 o
   0   7  18       81.76      117.72     41.76 o
   1   7  18       38.30      114.93     30.83 o
   2   7  18        4.14       22.33     33.72 o
   3   7  18        2.79       28.74     25.36 o
   0   8  18        5.59       14.79     21.16 o
   1   8  18        5.44       77.89     33.57 o
   2   8  18       11.19       50.88     29.23 o
   1   0  19        2.00       31.20     49.68 o
   2   0  19        0.00      124.00     53.99 o
   3   0  19      108.47      229.62     56.60 o
   4   0  19        2.48       96.20     50.37 o
   5   0  19        1.24       80.39     59.45 o
   0   1  19       26.20       41.05     46.90 o
   1   1  19       47.40      146.91     38.68 o
   2   1  19       33.82      130.88     36.40 o
   3   1  19       18.92       38.63     15.81 o
   4   1  19       31.94       72.81     32.18 o
   5   1  19        3.56       52.23     28.20 o
   0   2  19       14.69       40.60     16.44 o
   1   2  19       13.50        7.95     12.25 o
   2   2  19       27.41       52.25     15.76 o
   3   2  19       39.57       57.83     17.19 o
   4   2  19       36.80      182.43     37.32 o
   0   3  19       37.28       93.47     53.21 o
   1   3  19       45.67      107.82     27.42 o
   2   3  19       29.07       52.15     29.28 o
   3   3  19       10.72       59.75     22.17 o
   4   3  19        1.21       45.06     30.48 o
   0   4  19        4.42       98.96     54.11 o
   1   4  19        0.55        4.44     22.78 o
   2   4  19       12.61       26.03     13.29 o
   3   4  19       38.02       67.80     23.62 o
   4   4  19        6.34       40.47     32.21 o
   0   5  19       18.60      140.37     55.27 o
   1   5  19       41.58      192.11     40.38 o
   2   5  19       17.03       95.26     34.95 o
   3   5  19       64.79      210.91     42.57 o
   0   6  19       66.70      186.20     72.28 o
   1   6  19        8.68      100.23     28.94 o
   2   6  19       68.09      269.64     41.51 o
   0   0  20       45.61      235.26     85.59 o
   1   0  20        3.84       65.26     53.91 o
   2   0  20       16.40      111.17     58.35 o
   3   0  20        8.71      155.69     69.99 o
   0   1  20        0.01      140.64     54.06 o
   1   1  20        7.70      160.91     39.17 o
   2   1  20       38.12      173.82     39.78 o
   3   1  20       58.12      229.23     40.28 o
   0   2  20        2.99       -1.05     51.36 o
   1   2  20        3.83       81.81     38.82 o
   2   2  20        8.17      118.43     37.05 o
   3   2  20        2.02      146.02     39.35 o
   0   3  20        0.00       38.73     17.11 o
   1   3  20        4.96       54.81     26.65 o
   2   3  20        3.84       76.01     44.00 o
   0   4  20       40.01      300.66     64.86 o
   1   4  20        6.49       54.50     23.64 o
 
